# Supplementary material for: Chromosomal inversion polymorphisms shape human brain morphology
Source: Cell Rep. Author manuscript; Available in PMC 2023 Sep 19. (PMC10508191; doi:10.1016/j.celrep.2023.112896)
Supplement: 3 [file NIHMS1928249-supplement-3.xlsx]

## Sheet: UKB_cortical_ROI
UKB results of association analysis of cortical morphometric measures and inversion genotypes by scoreInvHap.
adj_global: with adjustment for global measures
beta	pval	beta_adj_global	pval_adj_global	ROI	inversion	frequency	variance_explained	variance_explained_adj_global
0.00411872	0.751582	0.018308	0.160171	1.motor_premotor_area	1p22.1	0.0972	2.97723e-06	5.88264e-05
0.0154232	0.111332	0.0117022	0.227866	1.motor_premotor_area	1q31.3	0.2003	7.62051e-05	4.38703e-05
0.00254151	0.812931	-0.0006452	0.95218	1.motor_premotor_area	2p22.3	0.1546	1.68844e-06	1.08815e-07
-0.0032653	0.71716	-0.0123085	0.172887	1.motor_premotor_area	2q22.1	0.7519	3.97798e-06	5.65232e-05
-0.0098515	0.219725	0.0140667	0.080273	1.motor_premotor_area	6p21.33	0.6208	4.56935e-05	9.31607e-05
-0.0046166	0.754332	-0.0469974	0.00147503	1.motor_premotor_area	6q23.1	0.0756	2.9789e-06	0.000308716
0.00372948	0.625746	0.00082242	0.914508	1.motor_premotor_area	7p11.2	0.5072	6.95307e-06	3.38117e-07
0.00256738	0.746775	0.00391153	0.6234	1.motor_premotor_area	7q11.22	0.6224	3.09822e-06	7.19159e-06
0.0356742	4.33e-06	0.0413626	1.05e-07	1.motor_premotor_area	8p23.1	0.5611	0.000626821	0.000842659
-0.000315	0.968839	0.00929705	0.249731	1.motor_premotor_area	11q13.2	0.3653	4.60118e-08	4.0081e-05
7.24e-05	0.996263	-0.0004542	0.976602	1.motor_premotor_area	12q13.11	0.0664	6.49884e-10	2.55772e-08
-0.0101537	0.202738	-0.0010403	0.896352	1.motor_premotor_area	12q21.2	0.3929	4.91837e-05	5.16285e-07
-0.0148508	0.0929951	-0.017496	0.0482304	1.motor_premotor_area	14q23.3	0.2533	8.34278e-05	0.000115795
-0.0179447	0.0237701	0.0102757	0.196264	1.motor_premotor_area	16p11.2	0.4056	0.000155267	5.09135e-05
-0.112296	1.31e-33	0.0164258	0.0774042	1.motor_premotor_area	17q21.31	0.2227	0.00436582	9.34092e-05
0.00222971	0.773364	0.00587801	0.448589	1.motor_premotor_area	21q21.3	0.492	2.48517e-06	1.72711e-05
-0.0079545	0.395346	0.00718266	0.44363	1.motor_premotor_area	Xq13.2	0.1357	1.48423e-05	1.21017e-05
0.00037598	0.976941	0.0167195	0.199766	2.dorsolateral_prefrontal_area	1p22.1	0.0972	2.48095e-08	4.9061e-05
0.00953535	0.324788	-0.0010958	0.91012	2.dorsolateral_prefrontal_area	1q31.3	0.2003	2.9128e-05	3.84681e-07
0.00264785	0.805208	-0.0013674	0.898902	2.dorsolateral_prefrontal_area	2p22.3	0.1546	1.83269e-06	4.88757e-07
0.00661723	0.462756	0.00582505	0.519032	2.dorsolateral_prefrontal_area	2q22.1	0.7519	1.63369e-05	1.26595e-05
-0.0226671	0.00473764	-0.0079158	0.325127	2.dorsolateral_prefrontal_area	6p21.33	0.6208	0.000241903	2.95012e-05
0.0188399	0.201475	-0.0113724	0.44178	2.dorsolateral_prefrontal_area	6q23.1	0.0756	4.96099e-05	1.80766e-05
0.00180169	0.813683	-0.0041207	0.590772	2.dorsolateral_prefrontal_area	7p11.2	0.5072	1.62271e-06	8.48832e-06
-0.001917	0.809427	-0.0059375	0.456194	2.dorsolateral_prefrontal_area	7q11.22	0.6224	1.72733e-06	1.65706e-05
0.0173253	0.0255884	0.010329	0.184271	2.dorsolateral_prefrontal_area	8p23.1	0.5611	0.000147841	5.25475e-05
-0.0036269	0.65273	0.00705388	0.382657	2.dorsolateral_prefrontal_area	11q13.2	0.3653	6.09985e-06	2.3073e-05
-0.0023754	0.877832	-0.0076881	0.619675	2.dorsolateral_prefrontal_area	12q13.11	0.0664	6.99572e-07	7.32819e-06
-0.0154374	0.0527322	-0.0130967	0.101126	2.dorsolateral_prefrontal_area	12q21.2	0.3929	0.00011369	8.18269e-05
-0.0101651	0.250099	-0.0106551	0.229126	2.dorsolateral_prefrontal_area	14q23.3	0.2533	3.90872e-05	4.29464e-05
-0.0334325	2.52e-05	-0.0164258	0.0389246	2.dorsolateral_prefrontal_area	16p11.2	0.4056	0.000538945	0.000130095
-0.116194	7.1e-36	0.0408851	1.11e-05	2.dorsolateral_prefrontal_area	17q21.31	0.2227	0.00467418	0.000578722
0.00039108	0.959705	0.00326512	0.673908	2.dorsolateral_prefrontal_area	21q21.3	0.492	7.64522e-08	5.32914e-06
-0.017877	0.0560456	-0.0114545	0.221974	2.dorsolateral_prefrontal_area	Xq13.2	0.1357	7.49659e-05	3.0777e-05
-0.0019216	0.882535	0.0123688	0.342852	3.dorsomedial_frontal_area	1p22.1	0.0972	6.48058e-07	2.685e-05
0.00592618	0.540472	-0.0092788	0.339164	3.dorsomedial_frontal_area	1q31.3	0.2003	1.12509e-05	2.75817e-05
-0.0019861	0.853212	-0.0125081	0.245195	3.dorsomedial_frontal_area	2p22.3	0.1546	1.03111e-06	4.08963e-05
0.00150422	0.867401	-0.0066038	0.464763	3.dorsomedial_frontal_area	2q22.1	0.7519	8.44189e-07	1.62706e-05
-0.0211709	0.00832692	-0.0039985	0.619167	3.dorsomedial_frontal_area	6p21.33	0.6208	0.000211022	7.52739e-06
0.0176956	0.230124	-0.0173078	0.241755	3.dorsomedial_frontal_area	6q23.1	0.0756	4.37667e-05	4.18693e-05
0.00528876	0.488959	0.00402248	0.599662	3.dorsomedial_frontal_area	7p11.2	0.5072	1.39826e-05	8.0885e-06
-0.0001499	0.984953	-0.0025291	0.750952	3.dorsomedial_frontal_area	7q11.22	0.6224	1.05617e-08	3.00652e-06
0.0222672	0.00410818	0.0215257	0.0056613	3.dorsomedial_frontal_area	8p23.1	0.5611	0.000244212	0.000228217
-0.0066776	0.407313	-0.0009871	0.902766	3.dorsomedial_frontal_area	11q13.2	0.3653	2.06771e-05	4.51825e-07
-0.0076431	0.620802	-0.0216176	0.162867	3.dorsomedial_frontal_area	12q13.11	0.0664	7.24266e-06	5.79394e-05
-0.0130708	0.100899	-0.0071011	0.374058	3.dorsomedial_frontal_area	12q21.2	0.3929	8.15036e-05	2.4056e-05
-0.0083864	0.342587	-0.0073829	0.404691	3.dorsomedial_frontal_area	14q23.3	0.2533	2.6605e-05	2.06189e-05
-0.0292476	0.00022748	-0.0056661	0.476264	3.dorsomedial_frontal_area	16p11.2	0.4056	0.000412465	1.54802e-05
-0.12189	2.59e-39	0.0312987	0.0007694	3.dorsomedial_frontal_area	17q21.31	0.2227	0.00514367	0.00033915
0.0012166	0.875084	0.00430824	0.578752	3.dorsomedial_frontal_area	21q21.3	0.492	7.39868e-07	9.27809e-06
-0.0227859	0.0148583	-0.0229048	0.0146062	3.dorsomedial_frontal_area	Xq13.2	0.1357	0.000121789	0.000123063
-0.0170405	0.190267	-0.0273702	0.0358024	4.orbitofrontal_area	1p22.1	0.0972	5.09627e-05	0.000131475
0.00488434	0.614053	-0.0113061	0.244106	4.orbitofrontal_area	1q31.3	0.2003	7.64275e-06	4.09509e-05
0.00015745	0.988302	-0.0070518	0.512312	4.orbitofrontal_area	2p22.3	0.1546	6.48018e-09	1.29988e-05
0.00316343	0.725597	-0.003001	0.739702	4.orbitofrontal_area	2q22.1	0.7519	3.73365e-06	3.36007e-06
-0.0185805	0.0206232	0.00299827	0.709343	4.orbitofrontal_area	6p21.33	0.6208	0.000162542	4.23245e-06
0.0218283	0.138948	-0.0084833	0.566078	4.orbitofrontal_area	6q23.1	0.0756	6.65966e-05	1.00587e-05
0.00353924	0.643447	-0.001365	0.85862	4.orbitofrontal_area	7p11.2	0.5072	6.26181e-06	9.31419e-07
0.00091052	0.908822	0.0002489	0.975079	4.orbitofrontal_area	7q11.22	0.6224	3.89682e-07	2.91193e-08
0.0093992	0.225919	-0.0099108	0.202633	4.orbitofrontal_area	8p23.1	0.5611	4.35129e-05	4.83786e-05
-0.0072692	0.367215	-0.0011547	0.886349	4.orbitofrontal_area	11q13.2	0.3653	2.45031e-05	6.18282e-07
0.00396131	0.797715	0.00790033	0.61001	4.orbitofrontal_area	12q13.11	0.0664	1.94552e-06	7.73837e-06
-0.0107506	0.177405	-0.0023592	0.767722	4.orbitofrontal_area	12q21.2	0.3929	5.51363e-05	2.65523e-06
-0.0074643	0.398453	-0.0051414	0.561676	4.orbitofrontal_area	14q23.3	0.2533	2.10761e-05	9.9994e-06
-0.03013	0.00014699	-0.0073697	0.354134	4.orbitofrontal_area	16p11.2	0.4056	0.000437729	2.61882e-05
-0.115374	2.2e-35	0.0520829	2.18e-08	4.orbitofrontal_area	17q21.31	0.2227	0.00460842	0.000939137
-0.001657	0.830526	-0.0017557	0.820982	4.orbitofrontal_area	21q21.3	0.492	1.37247e-06	1.54085e-06
-0.0188874	0.0435583	-0.0134263	0.152245	4.orbitofrontal_area	Xq13.2	0.1357	8.36794e-05	4.22851e-05
-0.0050001	0.700513	0.00456557	0.726302	5.pars_opercularis_area	1p22.1	0.0972	4.38778e-06	3.65829e-06
0.0109058	0.259796	0.00352336	0.716705	5.pars_opercularis_area	1q31.3	0.2003	3.81027e-05	3.97697e-06
-0.0068677	0.522156	-0.0204453	0.0575562	5.pars_opercularis_area	2p22.3	0.1546	1.23289e-05	0.000109267
0.00752593	0.403344	0.00790003	0.381945	5.pars_opercularis_area	2q22.1	0.7519	2.11318e-05	2.32849e-05
-0.0152232	0.0576883	0.00975247	0.225522	5.pars_opercularis_area	6p21.33	0.6208	0.000109109	4.47795e-05
0.0187087	0.204356	-0.011846	0.423117	5.pars_opercularis_area	6q23.1	0.0756	4.89214e-05	1.96135e-05
0.0122931	0.107616	0.0186451	0.0150029	5.pars_opercularis_area	7p11.2	0.5072	7.55445e-05	0.000173784
0.00278528	0.725885	0.00398958	0.61669	5.pars_opercularis_area	7q11.22	0.6224	3.64644e-06	7.48145e-06
0.0126439	0.103055	-0.0011337	0.884167	5.pars_opercularis_area	8p23.1	0.5611	7.87402e-05	6.33041e-07
-0.0123291	0.125889	-0.0131094	0.104797	5.pars_opercularis_area	11q13.2	0.3653	7.04873e-05	7.96918e-05
0.0131627	0.394038	0.0267663	0.0840859	5.pars_opercularis_area	12q13.11	0.0664	2.14808e-05	8.88252e-05
-0.0124463	0.118112	-0.0056998	0.475645	5.pars_opercularis_area	12q21.2	0.3929	7.39014e-05	1.54986e-05
-0.0059465	0.50081	-0.0020152	0.820119	5.pars_opercularis_area	14q23.3	0.2533	1.33762e-05	1.5362e-06
-0.0288557	0.00027431	-0.0047391	0.551413	5.pars_opercularis_area	16p11.2	0.4056	0.000401486	1.08293e-05
-0.133129	1.43e-46	-0.0018067	0.846074	5.pars_opercularis_area	17q21.31	0.2227	0.00613596	1.13008e-06
0.00265888	0.731067	0.00785191	0.311706	5.pars_opercularis_area	21q21.3	0.492	3.53392e-06	3.08184e-05
-0.010688	0.253023	0.00398983	0.67062	5.pars_opercularis_area	Xq13.2	0.1357	2.67958e-05	3.73408e-06
-0.0105294	0.418371	-0.0096218	0.460315	6.superior_temporal_area	1p22.1	0.0972	1.94579e-05	1.6248e-05
0.00921798	0.341284	-0.0006561	0.946086	6.superior_temporal_area	1q31.3	0.2003	2.72213e-05	1.37904e-07
0.00597415	0.578033	0.00689741	0.521384	6.superior_temporal_area	2p22.3	0.1546	9.32941e-06	1.24358e-05
0.00922792	0.305959	0.0123929	0.169851	6.superior_temporal_area	2q22.1	0.7519	3.17705e-05	5.7301e-05
-0.0173282	0.030883	0.00367519	0.64759	6.superior_temporal_area	6p21.33	0.6208	0.00014137	6.3593e-06
0.0236091	0.109539	-0.0004319	0.976682	6.superior_temporal_area	6q23.1	0.0756	7.79061e-05	2.60722e-08
0.0103216	0.177091	0.0144878	0.058547	6.superior_temporal_area	7p11.2	0.5072	5.32564e-05	0.000104927
0.00597084	0.452697	0.0121739	0.126359	6.superior_temporal_area	7q11.22	0.6224	1.67572e-05	6.96608e-05
0.0265292	0.0006326	0.0287244	0.00022065	6.superior_temporal_area	8p23.1	0.5611	0.000346643	0.000406385
-0.0220648	0.00620824	-0.0333991	3.54e-05	6.superior_temporal_area	11q13.2	0.3653	0.000225761	0.00051727
0.00030708	0.98415	-0.0004738	0.975583	6.superior_temporal_area	12q13.11	0.0664	1.16913e-08	2.78323e-08
-0.0134314	0.091999	-0.0090497	0.257007	6.superior_temporal_area	12q21.2	0.3929	8.60627e-05	3.90697e-05
0.00143022	0.871483	0.014367	0.104697	6.superior_temporal_area	14q23.3	0.2533	7.73779e-07	7.80812e-05
-0.0292476	0.0002291	-0.0063417	0.425027	6.superior_temporal_area	16p11.2	0.4056	0.000412465	1.93918e-05
-0.106815	1.42e-30	0.0503621	6.14e-08	6.superior_temporal_area	17q21.31	0.2227	0.00395007	0.000878105
0.00146615	0.849813	0.00483788	0.532733	6.superior_temporal_area	21q21.3	0.492	1.07452e-06	1.16995e-05
-0.0073044	0.435104	0.0106619	0.255354	6.superior_temporal_area	Xq13.2	0.1357	1.25154e-05	2.6665e-05
-0.0172825	0.183503	-0.0205035	0.11582	7.posterolateral_temporal_area	1p22.1	0.0972	5.24205e-05	7.37809e-05
-0.0028285	0.769983	-0.0218866	0.0241465	7.posterolateral_temporal_area	1q31.3	0.2003	2.56301e-06	0.00015346
0.00579724	0.58884	0.00541282	0.614992	7.posterolateral_temporal_area	2p22.3	0.1546	8.78505e-06	7.65859e-06
0.00772432	0.390842	0.00759932	0.40016	7.posterolateral_temporal_area	2q22.1	0.7519	2.22606e-05	2.1546e-05
-0.0380235	2.11e-06	-0.036642	5.25e-06	7.posterolateral_temporal_area	6p21.33	0.6208	0.000680698	0.000632133
0.0351827	0.0169446	0.0219862	0.136958	7.posterolateral_temporal_area	6q23.1	0.0756	0.000173009	6.75638e-05
0.00428163	0.575017	0.00114478	0.881239	7.posterolateral_temporal_area	7p11.2	0.5072	9.16428e-06	6.55125e-07
0.0005255	0.947235	0.00131189	0.869217	7.posterolateral_temporal_area	7q11.22	0.6224	1.29801e-07	8.08959e-07
0.00765428	0.323463	-0.0087956	0.258169	7.posterolateral_temporal_area	8p23.1	0.5611	2.88566e-05	3.81037e-05
-0.0095716	0.234531	-0.0070277	0.384379	7.posterolateral_temporal_area	11q13.2	0.3653	4.24832e-05	2.29021e-05
0.00444725	0.773266	0.00826539	0.593594	7.posterolateral_temporal_area	12q13.11	0.0664	2.45212e-06	8.47004e-06
-0.0061496	0.43981	0.00553403	0.488422	7.posterolateral_temporal_area	12q21.2	0.3929	1.80412e-05	1.46102e-05
-0.0064186	0.467223	-0.0027414	0.756981	7.posterolateral_temporal_area	14q23.3	0.2533	1.55845e-05	2.84286e-06
-0.0333436	2.6e-05	-0.0154261	0.0524382	7.posterolateral_temporal_area	16p11.2	0.4056	0.000536083	0.000114741
-0.136043	1.36e-48	-0.020644	0.0264909	7.posterolateral_temporal_area	17q21.31	0.2227	0.00640757	0.000147546
-0.0036594	0.636028	-0.0057568	0.4581	7.posterolateral_temporal_area	21q21.3	0.492	6.69389e-06	1.65661e-05
-0.0141057	0.131236	-0.0043152	0.645416	7.posterolateral_temporal_area	Xq13.2	0.1357	4.66728e-05	4.36794e-06
-0.0052566	0.685604	0.00354244	0.785752	8.anteromedial_temporal_area	1p22.1	0.0972	4.84951e-06	2.20238e-06
0.0121838	0.207538	0.00568097	0.558171	8.anteromedial_temporal_area	1q31.3	0.2003	4.75554e-05	1.03391e-05
0.00955284	0.372776	0.0135118	0.209079	8.anteromedial_temporal_area	2p22.3	0.1546	2.38543e-05	4.77228e-05
0.00414325	0.645093	0.00069063	0.939023	8.anteromedial_temporal_area	2q22.1	0.7519	6.4047e-06	1.77954e-07
-0.0121931	0.128003	0.0120927	0.132571	8.anteromedial_temporal_area	6p21.33	0.6208	6.99968e-05	6.88485e-05
0.0321462	0.0290116	0.016418	0.266528	8.anteromedial_temporal_area	6q23.1	0.0756	0.000144434	3.76747e-05
0.00372691	0.625286	0.00035713	0.962808	8.anteromedial_temporal_area	7p11.2	0.5072	6.94349e-06	6.37577e-08
-0.0002236	0.977524	-0.0016874	0.832196	8.anteromedial_temporal_area	7q11.22	0.6224	2.35004e-08	1.33834e-06
-0.0058499	0.450175	-0.0351345	6.23e-06	8.anteromedial_temporal_area	8p23.1	0.5611	1.68552e-05	0.000608
-0.001299	0.871744	0.00943407	0.2427	8.anteromedial_temporal_area	11q13.2	0.3653	7.82468e-07	4.12711e-05
0.00317392	0.836981	0.00480795	0.756133	8.anteromedial_temporal_area	12q13.11	0.0664	1.24897e-06	2.86602e-06
-0.0024501	0.758091	0.0123342	0.122378	8.anteromedial_temporal_area	12q21.2	0.3929	2.86378e-06	7.25764e-05
0.00118032	0.893576	0.0111799	0.206741	8.anteromedial_temporal_area	14q23.3	0.2533	5.27e-07	4.72811e-05
-0.0282202	0.00036747	-0.0057357	0.470597	8.anteromedial_temporal_area	16p11.2	0.4056	0.000383996	1.58628e-05
-0.158	6.3e-65	-0.0606257	7.14e-11	8.anteromedial_temporal_area	17q21.31	0.2227	0.00864274	0.00127248
0.00061491	0.936572	0.00309874	0.689465	8.anteromedial_temporal_area	21q21.3	0.492	1.89009e-07	4.79987e-06
-0.0110542	0.236585	0.00141746	0.879802	8.anteromedial_temporal_area	Xq13.2	0.1357	2.86635e-05	4.71298e-07
-0.0136911	0.292203	-0.0121307	0.35226	9.inferior_parietal_area	1p22.1	0.0972	3.28976e-05	2.58261e-05
0.00721395	0.455971	-0.0037648	0.698174	9.inferior_parietal_area	1q31.3	0.2003	1.66719e-05	4.54069e-06
-0.003476	0.745949	-0.012519	0.244821	9.inferior_parietal_area	2p22.3	0.1546	3.15836e-06	4.09676e-05
0.00261042	0.771898	-0.0025648	0.776489	9.inferior_parietal_area	2q22.1	0.7519	2.54236e-06	2.45428e-06
-0.0189187	0.0183207	-0.0008801	0.912895	9.inferior_parietal_area	6p21.33	0.6208	0.000168513	3.64682e-07
0.0241033	0.101963	0.00186259	0.899758	9.inferior_parietal_area	6q23.1	0.0756	8.12016e-05	4.84893e-07
0.00577097	0.449981	0.00396834	0.604611	9.inferior_parietal_area	7p11.2	0.5072	1.66486e-05	7.87223e-06
0.00302267	0.703549	0.00483491	0.544052	9.inferior_parietal_area	7q11.22	0.6224	4.2945e-06	1.09877e-05
-0.00374	0.629608	-0.0304008	9.34e-05	9.inferior_parietal_area	8p23.1	0.5611	6.88936e-06	0.000455204
-0.0082779	0.304067	-0.0034181	0.672297	9.inferior_parietal_area	11q13.2	0.3653	3.17752e-05	5.41773e-06
0.0083961	0.586622	0.0129569	0.402951	9.inferior_parietal_area	12q13.11	0.0664	8.74005e-06	2.08144e-05
-0.002534	0.750326	0.0119033	0.136255	9.inferior_parietal_area	12q21.2	0.3929	3.06327e-06	6.75936e-05
0.0006413	0.942114	0.0101486	0.252069	9.inferior_parietal_area	14q23.3	0.2533	1.55573e-07	3.89606e-05
-0.0310468	9.04e-05	-0.0110391	0.165234	9.inferior_parietal_area	16p11.2	0.4056	0.000464773	5.8759e-05
-0.136663	5.49e-49	-0.0218115	0.0190813	9.inferior_parietal_area	17q21.31	0.2227	0.00646612	0.000164706
-0.0012785	0.868712	0.00064809	0.933442	9.inferior_parietal_area	21q21.3	0.492	8.17072e-07	2.09957e-07
-0.0136903	0.143111	-0.0034179	0.71557	9.inferior_parietal_area	Xq13.2	0.1357	4.39643e-05	2.74027e-06
-0.0095304	0.463933	-0.0039277	0.763317	10.superior_parietal_area	1p22.1	0.0972	1.59408e-05	2.70747e-06
0.0099523	0.304269	0.00136016	0.888599	10.superior_parietal_area	1q31.3	0.2003	3.17311e-05	5.92677e-07
0.00521593	0.627246	0.00354865	0.741693	10.superior_parietal_area	2p22.3	0.1546	7.11157e-06	3.29176e-06
4.6e-05	0.995933	-0.0063705	0.4808	10.superior_parietal_area	2q22.1	0.7519	7.89464e-10	1.51413e-05
-0.0127674	0.111771	0.00806179	0.316422	10.superior_parietal_area	6p21.33	0.6208	7.67459e-05	3.05994e-05
0.0407174	0.00578947	0.0324399	0.0282764	10.superior_parietal_area	6q23.1	0.0756	0.000231724	0.000147086
0.00544993	0.476081	0.00386914	0.613739	10.superior_parietal_area	7p11.2	0.5072	1.48478e-05	7.48357e-06
-0.0038811	0.625514	-0.007701	0.333968	10.superior_parietal_area	7q11.22	0.6224	7.08013e-06	2.78757e-05
0.00246724	0.750638	-0.0158984	0.0410525	10.superior_parietal_area	8p23.1	0.5611	2.99819e-06	0.000124492
-0.0057602	0.475007	0.00087835	0.913459	10.superior_parietal_area	11q13.2	0.3653	1.53859e-05	3.57753e-07
-0.0024145	0.875882	-0.0066372	0.668396	10.superior_parietal_area	12q13.11	0.0664	7.22792e-07	5.46171e-06
-0.0095468	0.231111	-0.0002664	0.973408	10.superior_parietal_area	12q21.2	0.3929	4.34798e-05	3.38564e-08
0.00062823	0.943356	0.00953544	0.281956	10.superior_parietal_area	14q23.3	0.2533	1.49296e-07	3.43948e-05
-0.0176255	0.0263973	0.0118208	0.137368	10.superior_parietal_area	16p11.2	0.4056	0.000149792	6.73757e-05
-0.114623	6.21e-35	0.0123429	0.184776	10.superior_parietal_area	17q21.31	0.2227	0.00454861	5.27436e-05
0.00333349	0.666846	0.00787216	0.310476	10.superior_parietal_area	21q21.3	0.492	5.55466e-06	3.09775e-05
-0.0109241	0.243158	0.00198919	0.832083	10.superior_parietal_area	Xq13.2	0.1357	2.79928e-05	9.28169e-07
-0.0138834	0.285759	-0.0120027	0.357483	11.precuneus_area	1p22.1	0.0972	3.38282e-05	2.5284e-05
0.0125953	0.193313	0.0060602	0.532581	11.precuneus_area	1q31.3	0.2003	5.08224e-05	1.17655e-05
-0.0027426	0.798353	-0.0128661	0.2321	11.precuneus_area	2p22.3	0.1546	1.9662e-06	4.32709e-05
0.00587399	0.514442	0.00434675	0.630501	11.precuneus_area	2q22.1	0.7519	1.28731e-05	7.0493e-06
-0.0140287	0.0804073	0.00950371	0.237624	11.precuneus_area	6p21.33	0.6208	9.26584e-05	4.25242e-05
0.0293825	0.0463249	0.0130589	0.377262	11.precuneus_area	6q23.1	0.0756	0.000120667	2.38355e-05
0.00462266	0.545328	0.00133813	0.86143	11.precuneus_area	7p11.2	0.5072	1.06823e-05	8.9511e-07
-0.0024374	0.759095	-0.005712	0.473638	11.precuneus_area	7q11.22	0.6224	2.79245e-06	1.53359e-05
0.0139144	0.0729406	0.00203929	0.793285	11.precuneus_area	8p23.1	0.5611	9.53598e-05	2.0483e-06
-0.0069852	0.386083	-0.001892	0.814926	11.precuneus_area	11q13.2	0.3653	2.26259e-05	1.65993e-06
-0.0142098	0.357733	-0.029434	0.0575082	11.precuneus_area	12q13.11	0.0664	2.50343e-05	0.000107413
-0.0064093	0.42117	0.00682094	0.393357	11.precuneus_area	12q21.2	0.3929	1.95972e-05	2.21953e-05
-0.0039658	0.653597	0.00266343	0.763786	11.precuneus_area	14q23.3	0.2533	5.9494e-06	2.68345e-06
-0.0195652	0.0136639	0.0129694	0.103121	11.precuneus_area	16p11.2	0.4056	0.000184576	8.11047e-05
-0.126428	3.77e-42	0.00918105	0.32393	11.precuneus_area	17q21.31	0.2227	0.00553381	2.91826e-05
0.00071704	0.926184	0.00364967	0.638223	11.precuneus_area	21q21.3	0.492	2.57007e-07	6.65834e-06
-0.0111664	0.232612	0.00408973	0.662907	11.precuneus_area	Xq13.2	0.1357	2.92483e-05	3.92341e-06
-0.001539	0.905729	0.00840703	0.519062	12.occipital_area	1p22.1	0.0972	4.15686e-07	1.24043e-05
0.0148464	0.124894	0.0105587	0.276691	12.occipital_area	1q31.3	0.2003	7.06124e-05	3.57158e-05
0.00774902	0.470047	0.00911618	0.396964	12.occipital_area	2p22.3	0.1546	1.56962e-05	2.17234e-05
0.00181907	0.839874	-0.0028798	0.749863	12.occipital_area	2q22.1	0.7519	1.23457e-06	3.09415e-06
-0.0122546	0.126398	0.00962966	0.231263	12.occipital_area	6p21.33	0.6208	7.07047e-05	4.36588e-05
0.0254003	0.0847476	0.00488902	0.740867	12.occipital_area	6q23.1	0.0756	9.01757e-05	3.34084e-06
-0.0065121	0.393854	-0.016792	0.028429	12.occipital_area	7p11.2	0.5072	2.11993e-05	0.000140956
0.00168203	0.832261	0.00225524	0.777143	12.occipital_area	7q11.22	0.6224	1.32984e-06	2.39066e-06
0.00785426	0.311044	-0.0067014	0.388967	12.occipital_area	8p23.1	0.5611	3.03841e-05	2.21191e-05
-0.0010866	0.892658	0.0085514	0.289858	12.occipital_area	11q13.2	0.3653	5.47504e-07	3.39096e-05
0.0009853	0.949111	0.0009402	0.951598	12.occipital_area	12q13.11	0.0664	1.20364e-07	1.09597e-07
-0.0085014	0.285609	-0.0001007	0.989943	12.occipital_area	12q21.2	0.3929	3.44789e-05	4.83761e-09
-0.0006606	0.940364	0.00671978	0.448144	12.occipital_area	14q23.3	0.2533	1.65078e-07	1.70813e-05
-0.0143416	0.070437	0.0161515	0.0422891	12.occipital_area	16p11.2	0.4056	9.91749e-05	0.000125786
-0.145467	2.91e-55	-0.0437428	2.59e-06	12.occipital_area	17q21.31	0.2227	0.00732606	0.000662448
-0.0088649	0.251662	-0.0144163	0.0631689	12.occipital_area	21q21.3	0.492	3.92832e-05	0.000103888
-0.0050856	0.586391	0.0102968	0.272227	12.occipital_area	Xq13.2	0.1357	6.06679e-06	2.48701e-05
-0.0187028	0.151394	-0.0090859	0.485907	1.motor_premotor_SMA_thickness	1p22.1	0.0972	6.13905e-05	1.44885e-05
0.00363487	0.708013	0.00704209	0.468165	1.motor_premotor_SMA_thickness	1q31.3	0.2003	4.23268e-06	1.5887e-05
-0.0172761	0.108395	0.00644367	0.549366	1.motor_premotor_SMA_thickness	2p22.3	0.1546	7.80177e-05	1.08535e-05
-0.0005497	0.951463	0.0112597	0.212581	1.motor_premotor_SMA_thickness	2q22.1	0.7519	1.12737e-07	4.73009e-05
0.00240568	0.764859	-0.0048597	0.545764	1.motor_premotor_SMA_thickness	6p21.33	0.6208	2.72474e-06	1.11191e-05
0.00068102	0.963253	0.00254965	0.863077	1.motor_premotor_SMA_thickness	6q23.1	0.0756	6.48233e-08	9.086e-07
0.00599212	0.434164	0.00528822	0.490135	1.motor_premotor_SMA_thickness	7p11.2	0.5072	1.7949e-05	1.39797e-05
-0.0033235	0.676547	-0.0153476	0.0540942	1.motor_premotor_SMA_thickness	7q11.22	0.6224	5.19186e-06	0.000110717
-0.0218179	0.00503154	-0.0107455	0.167182	1.motor_premotor_SMA_thickness	8p23.1	0.5611	0.000234456	5.68708e-05
-0.0003056	0.969826	0.00216313	0.788908	1.motor_premotor_SMA_thickness	11q13.2	0.3653	4.33067e-08	2.16977e-06
0.00592311	0.702123	-0.0077944	0.614825	1.motor_premotor_SMA_thickness	12q13.11	0.0664	4.34969e-06	7.53224e-06
-0.0073249	0.359073	-0.0190036	0.0173654	1.motor_premotor_SMA_thickness	12q21.2	0.3929	2.55962e-05	0.000172284
-0.0119452	0.177494	-5.09e-05	0.995417	1.motor_premotor_SMA_thickness	14q23.3	0.2533	5.39757e-05	9.80047e-10
-0.0056084	0.480664	0.0198235	0.0126956	1.motor_premotor_SMA_thickness	16p11.2	0.4056	1.51665e-05	0.000189481
0.0467592	5.01e-07	-0.0091178	0.327086	1.motor_premotor_SMA_thickness	17q21.31	0.2227	0.000756959	2.87819e-05
-0.0150888	0.0517826	-0.0122266	0.115086	1.motor_premotor_SMA_thickness	21q21.3	0.492	0.000113807	7.47257e-05
-0.0227917	0.0150767	-0.036447	0.000102	1.motor_premotor_SMA_thickness	Xq13.2	0.1357	0.000121851	0.0003116
-0.0172165	0.186735	-0.0061463	0.637365	2.superior_parietal_thickness	1p22.1	0.0972	5.20209e-05	6.63003e-06
-0.0050923	0.599885	-0.0081759	0.399632	2.superior_parietal_thickness	1q31.3	0.2003	8.30742e-06	2.14146e-05
-0.0073256	0.496118	0.0199416	0.0639046	2.superior_parietal_thickness	2p22.3	0.1546	1.40278e-05	0.00010395
-0.0024234	0.788497	0.00541972	0.548507	2.superior_parietal_thickness	2q22.1	0.7519	2.19112e-06	1.0959e-05
-0.0014435	0.857602	-0.0094212	0.241531	2.superior_parietal_thickness	6p21.33	0.6208	9.81033e-07	4.1789e-05
-0.0008513	0.954086	-0.0024226	0.869838	2.superior_parietal_thickness	6q23.1	0.0756	1.01292e-07	8.20305e-07
0.00374275	0.625276	0.00064789	0.93262	2.superior_parietal_thickness	7p11.2	0.5072	7.00264e-06	2.09837e-07
-0.0057159	0.473185	-0.0163852	0.0397529	2.superior_parietal_thickness	7q11.22	0.6224	1.53568e-05	0.000126193
-0.0123511	0.112376	0.00452636	0.560656	2.superior_parietal_thickness	8p23.1	0.5611	7.51358e-05	1.0091e-05
0.00185171	0.818737	0.00453589	0.57452	2.superior_parietal_thickness	11q13.2	0.3653	1.58999e-06	9.54055e-06
-0.0091673	0.553991	-0.0315345	0.0417716	2.superior_parietal_thickness	12q13.11	0.0664	1.04194e-05	0.000123291
-0.0014761	0.853403	-0.007514	0.346883	2.superior_parietal_thickness	12q21.2	0.3929	1.03945e-06	2.69349e-05
-0.005481	0.53617	0.00940528	0.288413	2.superior_parietal_thickness	14q23.3	0.2533	1.1364e-05	3.34622e-05
-0.018501	0.0200292	-0.0061507	0.439346	2.superior_parietal_thickness	16p11.2	0.4056	0.000165043	1.82413e-05
0.0351434	0.00015894	-0.0253926	0.00634978	2.superior_parietal_thickness	17q21.31	0.2227	0.000427588	0.00022323
-0.0125823	0.104916	-0.0071064	0.35973	2.superior_parietal_thickness	21q21.3	0.492	7.91369e-05	2.5244e-05
-0.0247036	0.00844452	-0.0364131	0.00010351	2.superior_parietal_thickness	Xq13.2	0.1357	0.000143151	0.000311021
-0.0040545	0.75575	0.0214764	0.0995814	3.inferior_parietal_thickness	1p22.1	0.0972	2.88511e-06	8.09486e-05
-0.0057464	0.553722	-0.0109011	0.261489	3.inferior_parietal_thickness	1q31.3	0.2003	1.05786e-05	3.80696e-05
-0.0107868	0.316059	0.0221758	0.039384	3.inferior_parietal_thickness	2p22.3	0.1546	3.04149e-05	0.000128546
-0.0075233	0.404755	-0.0020808	0.817833	3.inferior_parietal_thickness	2q22.1	0.7519	2.11171e-05	1.61539e-06
0.00547007	0.496362	0.00190415	0.812904	3.inferior_parietal_thickness	6p21.33	0.6208	1.40876e-05	1.70707e-06
-0.00823	0.57762	-0.0190397	0.197859	3.inferior_parietal_thickness	6q23.1	0.0756	9.46698e-06	5.06678e-05
0.00144172	0.850717	-0.0051772	0.499342	3.inferior_parietal_thickness	7p11.2	0.5072	1.03906e-06	1.33989e-05
-0.0002432	0.975645	-0.0103892	0.19234	3.inferior_parietal_thickness	7q11.22	0.6224	2.78009e-08	5.07336e-05
-0.0244648	0.00165639	-0.016874	0.0300963	3.inferior_parietal_thickness	8p23.1	0.5611	0.000294794	0.00014024
-0.0022276	0.782698	-0.0015676	0.846173	3.inferior_parietal_thickness	11q13.2	0.3653	2.30103e-06	1.13951e-06
-0.0013141	0.932368	-0.0269661	0.0817432	3.inferior_parietal_thickness	12q13.11	0.0664	2.141e-07	9.01561e-05
0.00591925	0.458538	0.00616501	0.440305	3.inferior_parietal_thickness	12q21.2	0.3929	1.6715e-05	1.81318e-05
-0.0060558	0.494119	0.0140721	0.112252	3.inferior_parietal_thickness	14q23.3	0.2533	1.38725e-05	7.4908e-05
-0.0124446	0.117558	0.00799798	0.314693	3.inferior_parietal_thickness	16p11.2	0.4056	7.46739e-05	3.08438e-05
0.0620986	2.48e-11	0.0161769	0.0821212	3.inferior_parietal_thickness	17q21.31	0.2227	0.00133506	9.06008e-05
-0.0063047	0.416321	0.0058032	0.454564	3.inferior_parietal_thickness	21q21.3	0.492	1.98695e-05	1.68343e-05
-0.0130187	0.164953	-0.0212373	0.0235669	3.inferior_parietal_thickness	Xq13.2	0.1357	3.97566e-05	0.000105797
-0.0162381	0.212846	-0.0037663	0.772545	4.perisylvian_thickness	1p22.1	0.0972	4.62763e-05	2.48953e-06
-0.0026954	0.781189	-0.0049221	0.611861	4.perisylvian_thickness	1q31.3	0.2003	2.32747e-06	7.76138e-06
-0.0226606	0.0351914	-0.0016685	0.876717	4.perisylvian_thickness	2p22.3	0.1546	0.000134228	7.27703e-07
-0.01348	0.13549	-0.0150925	0.0945368	4.perisylvian_thickness	2q22.1	0.7519	6.77948e-05	8.49844e-05
-0.0002851	0.971715	-0.0116701	0.146586	4.perisylvian_thickness	6p21.33	0.6208	3.82688e-08	6.41208e-05
0.00016223	0.991242	-0.0002482	0.986595	4.perisylvian_thickness	6q23.1	0.0756	3.67853e-09	8.61024e-09
0.00273661	0.720911	-0.0024609	0.747938	4.perisylvian_thickness	7p11.2	0.5072	3.74374e-06	3.02739e-06
0.00409057	0.607571	-0.0002926	0.970689	4.perisylvian_thickness	7q11.22	0.6224	7.86501e-06	4.02421e-08
-0.0346432	8.42e-06	-0.0381062	9.53e-07	4.perisylvian_thickness	8p23.1	0.5611	0.000591115	0.000715199
-0.0067122	0.405953	-0.0109214	0.176169	4.perisylvian_thickness	11q13.2	0.3653	2.08919e-05	5.53101e-05
0.0165663	0.284684	0.0100427	0.516476	4.perisylvian_thickness	12q13.11	0.0664	3.40259e-05	1.25043e-05
0.00781819	0.327554	0.00940251	0.238855	4.perisylvian_thickness	12q21.2	0.3929	2.91598e-05	4.21755e-05
-0.0173368	0.0502915	-0.0100679	0.255469	4.perisylvian_thickness	14q23.3	0.2533	0.000113697	3.83433e-05
-0.0312014	8.72e-05	-0.0316686	6.78e-05	4.perisylvian_thickness	16p11.2	0.4056	0.000469413	0.000483576
0.0287278	0.00201117	-0.0521484	2.05e-08	4.perisylvian_thickness	17q21.31	0.2227	0.000285721	0.000941501
-0.0112521	0.146881	-0.0046392	0.549638	4.perisylvian_thickness	21q21.3	0.492	6.32887e-05	1.07583e-05
-0.0101375	0.279569	-0.0150152	0.109136	4.perisylvian_thickness	Xq13.2	0.1357	2.41066e-05	5.28855e-05
-0.0016536	0.899071	0.0242494	0.0628856	5.occipital_thickness	1p22.1	0.0972	4.79898e-07	0.000103202
0.00331613	0.732611	0.00611622	0.528581	5.occipital_thickness	1q31.3	0.2003	3.52291e-06	1.19841e-05
0.00152119	0.887591	0.0413111	0.00012378	5.occipital_thickness	2p22.3	0.1546	6.04879e-07	0.000446103
-0.0072645	0.42123	-0.0025769	0.7754	5.occipital_thickness	2q22.1	0.7519	1.96892e-05	2.47749e-06
-0.0032593	0.685325	-0.0147842	0.0660535	5.occipital_thickness	6p21.33	0.6208	5.00148e-06	0.000102907
-0.0118988	0.420877	-0.0239589	0.105066	5.occipital_thickness	6q23.1	0.0756	1.97887e-05	8.02316e-05
0.0058993	0.441357	0.0032146	0.674811	5.occipital_thickness	7p11.2	0.5072	1.73973e-05	5.16576e-06
-9.77e-05	0.990217	-0.0066135	0.406478	5.occipital_thickness	7q11.22	0.6224	4.48663e-09	2.05586e-05
-0.0027536	0.723331	0.0241675	0.00189034	5.occipital_thickness	8p23.1	0.5611	3.73454e-06	0.000287673
-0.0048722	0.546453	-0.0066125	0.413052	5.occipital_thickness	11q13.2	0.3653	1.10077e-05	2.02759e-05
0.00319216	0.836713	-0.0139111	0.369074	5.occipital_thickness	12q13.11	0.0664	1.26336e-06	2.39929e-05
0.00592222	0.458428	0.00519371	0.515519	5.occipital_thickness	12q21.2	0.3929	1.67317e-05	1.28685e-05
-0.0056737	0.521873	0.0111742	0.207152	5.occipital_thickness	14q23.3	0.2533	1.21771e-05	4.72329e-05
-0.027067	0.0006665	-0.0224282	0.00480206	5.occipital_thickness	16p11.2	0.4056	0.000353254	0.000242547
0.0501998	6.86e-08	-0.0033446	0.719193	5.occipital_thickness	17q21.31	0.2227	0.000872453	3.87282e-06
-0.0062172	0.422934	0.00474299	0.54096	5.occipital_thickness	21q21.3	0.492	1.93218e-05	1.12451e-05
-0.0090254	0.335833	-0.0115554	0.217846	5.occipital_thickness	Xq13.2	0.1357	1.91076e-05	3.13216e-05
-0.0092458	0.478087	0.00586794	0.652772	6.ventromedial_occipital_thickness	1p22.1	0.0972	1.5003e-05	6.04309e-06
0.00358809	0.711538	0.00509947	0.599444	6.ventromedial_occipital_thickness	1q31.3	0.2003	4.12444e-06	8.33083e-06
-0.0111136	0.301589	0.0121089	0.260682	6.ventromedial_occipital_thickness	2p22.3	0.1546	3.22858e-05	3.83275e-05
-0.0101675	0.260143	-0.0073692	0.414732	6.ventromedial_occipital_thickness	2q22.1	0.7519	3.85696e-05	2.02608e-05
0.00587689	0.464864	0.00229805	0.775187	6.ventromedial_occipital_thickness	6p21.33	0.6208	1.62609e-05	2.48639e-06
-0.0159366	0.280863	-0.0266247	0.0718037	6.ventromedial_occipital_thickness	6q23.1	0.0756	3.54979e-05	9.90789e-05
0.00446149	0.560266	0.00132631	0.862625	6.ventromedial_occipital_thickness	7p11.2	0.5072	9.95038e-06	8.79367e-07
0.00035586	0.964363	-0.0043865	0.58207	6.ventromedial_occipital_thickness	7q11.22	0.6224	5.95237e-08	9.04415e-06
-0.0153526	0.0483446	-0.0015759	0.839502	6.ventromedial_occipital_thickness	8p23.1	0.5611	0.000116091	1.22319e-06
0.00327109	0.685459	0.00681567	0.399039	6.ventromedial_occipital_thickness	11q13.2	0.3653	4.96173e-06	2.1541e-05
0.0284188	0.0664489	0.0297815	0.0545946	6.ventromedial_occipital_thickness	12q13.11	0.0664	0.000100131	0.000109964
0.014063	0.0782117	0.0172659	0.0307116	6.ventromedial_occipital_thickness	12q21.2	0.3929	9.43465e-05	0.000142217
-0.0111843	0.206621	-0.0007274	0.934578	6.ventromedial_occipital_thickness	14q23.3	0.2533	4.73183e-05	2.00151e-07
-0.0206714	0.00932676	-0.0107673	0.175949	6.ventromedial_occipital_thickness	16p11.2	0.4056	0.000206038	5.59011e-05
0.0609221	5.81e-11	0.0210866	0.0234661	6.ventromedial_occipital_thickness	17q21.31	0.2227	0.00128496	0.00015394
-0.0071991	0.353307	0.00095643	0.901924	6.ventromedial_occipital_thickness	21q21.3	0.492	2.59069e-05	4.57262e-07
-0.0036347	0.698229	-0.0014257	0.879204	6.ventromedial_occipital_thickness	Xq13.2	0.1357	3.09893e-06	4.76794e-07
-0.0089222	0.493109	0.00429466	0.741573	7.ventral_frontal_thickness	1p22.1	0.0972	1.39711e-05	3.23702e-06
-0.0053333	0.582108	-0.0086055	0.37476	7.ventral_frontal_thickness	1q31.3	0.2003	9.11234e-06	2.37241e-05
-0.050086	3.16e-06	-0.0479319	8.26e-06	7.ventral_frontal_thickness	2p22.3	0.1546	0.000655744	0.000600553
-0.0112415	0.21259	-0.0086951	0.335172	7.ventral_frontal_thickness	2q22.1	0.7519	4.71482e-05	2.82076e-05
0.019749	0.0139383	0.0212002	0.00832843	7.ventral_frontal_thickness	6p21.33	0.6208	0.000183629	0.000211607
0.00563784	0.702497	0.00438601	0.766447	7.ventral_frontal_thickness	6q23.1	0.0756	4.4426e-06	2.68875e-06
-0.0007289	0.924094	-0.0053907	0.481237	7.ventral_frontal_thickness	7p11.2	0.5072	2.65593e-07	1.45268e-05
0.0175823	0.0271021	0.0209962	0.00833816	7.ventral_frontal_thickness	7q11.22	0.6224	0.000145306	0.000207211
-0.0095787	0.217467	0.00560678	0.470531	7.ventral_frontal_thickness	8p23.1	0.5611	4.51907e-05	1.54833e-05
-0.0005651	0.944155	0.00089556	0.911635	7.ventral_frontal_thickness	11q13.2	0.3653	1.48081e-07	3.7191e-07
0.0113455	0.463179	0.00387865	0.802045	7.ventral_frontal_thickness	12q13.11	0.0664	1.5959e-05	1.86518e-06
0.0063223	0.427939	0.00484686	0.543529	7.ventral_frontal_thickness	12q21.2	0.3929	1.90688e-05	1.12071e-05
-0.0102018	0.24877	-0.0008077	0.927269	7.ventral_frontal_thickness	14q23.3	0.2533	3.937e-05	2.46781e-07
0.00447026	0.573488	0.0251816	0.0015269	7.ventral_frontal_thickness	16p11.2	0.4056	9.63546e-06	0.000305755
0.0933661	9.8e-24	0.0700423	4.91e-14	7.ventral_frontal_thickness	17q21.31	0.2227	0.00301799	0.00169848
-0.0030275	0.695936	0.00535723	0.489397	7.ventral_frontal_thickness	21q21.3	0.492	4.5817e-06	1.43463e-05
0.0232168	0.0131609	0.036112	0.00011587	7.ventral_frontal_thickness	Xq13.2	0.1357	0.000126439	0.000305898
-0.0119514	0.359324	0.00010347	0.993669	8.temporal_pole_thickness	1p22.1	0.0972	2.50683e-05	1.87896e-09
0.0118681	0.221441	0.0171351	0.0775508	8.temporal_pole_thickness	1q31.3	0.2003	4.51234e-05	9.40614e-05
-0.0381651	0.00039115	-0.0293115	0.00646679	8.temporal_pole_thickness	2p22.3	0.1546	0.000380745	0.000224583
-0.0123732	0.170734	-0.0102158	0.258116	8.temporal_pole_thickness	2q22.1	0.7519	5.7119e-05	3.89369e-05
0.0103133	0.199797	0.00869864	0.279582	8.temporal_pole_thickness	6p21.33	0.6208	5.0078e-05	3.56248e-05
0.00961788	0.515311	0.0128074	0.386368	8.temporal_pole_thickness	6q23.1	0.0756	1.29292e-05	2.29261e-05
-0.0032018	0.676061	-0.0093787	0.221032	8.temporal_pole_thickness	7p11.2	0.5072	5.1247e-06	4.39709e-05
0.00926945	0.244675	0.00907764	0.254637	8.temporal_pole_thickness	7q11.22	0.6224	4.03868e-05	3.87327e-05
-0.0152866	0.0493957	-0.0025988	0.738343	8.temporal_pole_thickness	8p23.1	0.5611	0.000115095	3.32645e-06
-0.0041685	0.605877	-0.0041325	0.609044	8.temporal_pole_thickness	11q13.2	0.3653	8.05764e-06	7.91906e-06
0.0175698	0.256649	0.0120128	0.438058	8.temporal_pole_thickness	12q13.11	0.0664	3.82731e-05	1.78916e-05
0.00169918	0.831541	-0.0013869	0.862173	8.temporal_pole_thickness	12q21.2	0.3929	1.37737e-06	9.17619e-07
-0.0187295	0.0345042	-0.0124968	0.15841	8.temporal_pole_thickness	14q23.3	0.2533	0.000132698	5.90757e-05
-0.013137	0.0985927	0.00034591	0.965314	8.temporal_pole_thickness	16p11.2	0.4056	8.32145e-05	5.76943e-08
0.0253352	0.00646676	-0.0278527	0.00275993	8.temporal_pole_thickness	17q21.31	0.2227	0.000222223	0.00026858
-0.0116208	0.134197	-0.005722	0.460881	8.temporal_pole_thickness	21q21.3	0.492	6.75042e-05	1.63665e-05
0.0129758	0.166469	0.0231808	0.0134579	8.temporal_pole_thickness	Xq13.2	0.1357	3.94952e-05	0.000126047
-0.0136285	0.295575	-0.0024465	0.851148	9.medial_temporal_thickness	1p22.1	0.0972	3.25975e-05	1.05046e-06
0.00118171	0.903036	0.00133767	0.890381	9.medial_temporal_thickness	1q31.3	0.2003	4.47363e-07	5.73239e-07
-0.0171531	0.110736	-0.0004636	0.965637	9.medial_temporal_thickness	2p22.3	0.1546	7.69107e-05	5.61809e-08
-0.0096019	0.287447	-0.0063294	0.483441	9.medial_temporal_thickness	2q22.1	0.7519	3.43978e-05	1.49466e-05
0.0124106	0.12262	0.0119585	0.137085	9.medial_temporal_thickness	6p21.33	0.6208	7.25168e-05	6.73293e-05
-0.0040399	0.784503	-0.0068638	0.642417	9.medial_temporal_thickness	6q23.1	0.0756	2.28115e-06	6.58478e-06
0.0109843	0.151449	0.0108866	0.155371	9.medial_temporal_thickness	7p11.2	0.5072	6.03152e-05	5.92465e-05
0.0127536	0.109219	0.0134667	0.0909813	9.medial_temporal_thickness	7q11.22	0.6224	7.64539e-05	8.52422e-05
-0.0038941	0.616406	0.0127166	0.102074	9.medial_temporal_thickness	8p23.1	0.5611	7.46879e-06	7.96488e-05
-0.0011173	0.889936	4.34e-05	0.995716	9.medial_temporal_thickness	11q13.2	0.3653	5.78879e-07	8.73429e-10
0.0251145	0.104697	0.0224406	0.147369	9.medial_temporal_thickness	12q13.11	0.0664	7.82002e-05	6.24349e-05
0.0116737	0.14363	0.0125377	0.116486	9.medial_temporal_thickness	12q21.2	0.3929	6.50109e-05	7.49906e-05
-0.0122388	0.166847	-0.0032159	0.716584	9.medial_temporal_thickness	14q23.3	0.2533	5.66616e-05	3.91216e-06
-0.0185065	0.0198957	-0.0083932	0.291262	9.medial_temporal_thickness	16p11.2	0.4056	0.000165141	3.39674e-05
0.0717965	1.17e-14	0.0406189	1.27e-05	9.medial_temporal_thickness	17q21.31	0.2227	0.00178462	0.000571209
-0.0015301	0.843561	0.0077995	0.314746	9.medial_temporal_thickness	21q21.3	0.492	1.1703e-06	3.04083e-05
0.0207976	0.0264797	0.0323893	0.00055302	9.medial_temporal_thickness	Xq13.2	0.1357	0.000101462	0.00024608
-0.0120288	0.356011	0.00326222	0.802456	10.middle_temporal_thickness	1p22.1	0.0972	2.53941e-05	1.86773e-06
-0.0047926	0.621322	-0.0081799	0.399454	10.middle_temporal_thickness	1q31.3	0.2003	7.35835e-06	2.14355e-05
-0.0060476	0.573988	0.0251584	0.0194251	10.middle_temporal_thickness	2p22.3	0.1546	9.56022e-06	0.000165451
-0.0108665	0.228756	-0.0086546	0.338055	10.middle_temporal_thickness	2q22.1	0.7519	4.40551e-05	2.79454e-05
0.00194329	0.809018	-0.0048531	0.546352	10.middle_temporal_thickness	6p21.33	0.6208	1.77797e-06	1.10889e-05
-0.012152	0.41087	-0.0233142	0.114844	10.middle_temporal_thickness	6q23.1	0.0756	2.06399e-05	7.59719e-05
0.00522254	0.495326	0.00246026	0.748191	10.middle_temporal_thickness	7p11.2	0.5072	1.36346e-05	3.02581e-06
-0.0002364	0.976321	-0.0072388	0.363675	10.middle_temporal_thickness	7q11.22	0.6224	2.6268e-08	2.463e-05
-0.0142508	0.0668311	0.00212997	0.784252	10.middle_temporal_thickness	8p23.1	0.5611	0.000100026	2.23451e-06
-0.0097476	0.227417	-0.0146892	0.0690866	10.middle_temporal_thickness	11q13.2	0.3653	4.40599e-05	0.000100056
0.0242112	0.117865	0.0237405	0.125402	10.middle_temporal_thickness	12q13.11	0.0664	7.26762e-05	6.98778e-05
0.00777722	0.33002	0.00840926	0.29252	10.middle_temporal_thickness	12q21.2	0.3929	2.8855e-05	3.37356e-05
-0.0182012	0.0398414	-0.011486	0.194862	10.middle_temporal_thickness	14q23.3	0.2533	0.000125317	4.99056e-05
-0.01337	0.0926188	0.00286974	0.718276	10.middle_temporal_thickness	16p11.2	0.4056	8.61925e-05	3.97093e-06
0.0684294	1.9e-13	0.0307307	0.00095847	10.middle_temporal_thickness	17q21.31	0.2227	0.00162115	0.000326951
-0.0039202	0.613221	0.00851408	0.272562	10.middle_temporal_thickness	21q21.3	0.492	7.68202e-06	3.62355e-05
0.00510085	0.586333	0.0138984	0.138399	10.middle_temporal_thickness	Xq13.2	0.1357	6.10323e-06	4.53112e-05
-0.0248842	0.0562062	-0.020819	0.110276	11.dorsolateral_prefrontal_thickness	1p22.1	0.0972	0.000108676	7.6069e-05
-0.0015072	0.876539	-0.0024118	0.803739	11.dorsolateral_prefrontal_thickness	1q31.3	0.2003	7.27746e-07	1.86346e-06
-0.0279201	0.00944706	-0.0132136	0.219467	11.dorsolateral_prefrontal_thickness	2p22.3	0.1546	0.000203768	4.56398e-05
-0.0013493	0.881194	0.00911329	0.312939	11.dorsolateral_prefrontal_thickness	2q22.1	0.7519	6.79257e-07	3.09861e-05
0.0151629	0.0593121	0.0191227	0.01743	11.dorsolateral_prefrontal_thickness	6p21.33	0.6208	0.000108246	0.000172166
0.0153059	0.300282	0.0265495	0.0724801	11.dorsolateral_prefrontal_thickness	6q23.1	0.0756	3.27437e-05	9.85198e-05
-0.0005364	0.944164	-0.0086869	0.256873	11.dorsolateral_prefrontal_thickness	7p11.2	0.5072	1.43833e-07	3.77233e-05
0.0017029	0.83068	-0.0043024	0.589164	11.dorsolateral_prefrontal_thickness	7q11.22	0.6224	1.36304e-06	8.70068e-06
-0.0185516	0.0170341	-0.0054902	0.480257	11.dorsolateral_prefrontal_thickness	8p23.1	0.5611	0.000169511	1.48461e-05
0.00605873	0.453086	0.0133072	0.099498	11.dorsolateral_prefrontal_thickness	11q13.2	0.3653	1.7022e-05	8.21147e-05
0.0120407	0.43672	0.00244402	0.874605	11.dorsolateral_prefrontal_thickness	12q13.11	0.0664	1.79747e-05	7.40574e-07
0.00263992	0.740905	-0.0008173	0.918488	11.dorsolateral_prefrontal_thickness	12q21.2	0.3929	3.32471e-06	3.18666e-07
-0.0110747	0.211047	0.00168819	0.848849	11.dorsolateral_prefrontal_thickness	14q23.3	0.2533	4.63954e-05	1.07809e-06
0.00420451	0.59688	0.03623	5.23e-06	11.dorsolateral_prefrontal_thickness	16p11.2	0.4056	8.52388e-06	0.000632913
0.0644544	4.24e-12	0.0238667	0.0102992	11.dorsolateral_prefrontal_thickness	17q21.31	0.2227	0.00143828	0.000197208
-0.0134223	0.0834978	-0.0084421	0.276503	11.dorsolateral_prefrontal_thickness	21q21.3	0.492	9.0056e-05	3.56254e-05
0.00811381	0.386706	0.019873	0.0340634	11.dorsolateral_prefrontal_thickness	Xq13.2	0.1357	1.54427e-05	9.26409e-05
-0.0156412	0.230144	-0.0040003	0.758979	12.medial_prefrontal_thickness	1p22.1	0.0972	4.29366e-05	2.80849e-06
-0.0023006	0.812589	-0.0038345	0.6928	12.medial_prefrontal_thickness	1q31.3	0.2003	1.69559e-06	4.71038e-06
-0.0434988	5.29e-05	-0.038979	0.00029275	12.medial_prefrontal_thickness	2p22.3	0.1546	0.000494602	0.000397158
-0.0089108	0.323734	-0.0058848	0.514708	12.medial_prefrontal_thickness	2q22.1	0.7519	2.96244e-05	1.29205e-05
0.0119961	0.135767	0.0116242	0.148428	12.medial_prefrontal_thickness	6p21.33	0.6208	6.77533e-05	6.36173e-05
0.0144572	0.327968	0.0206888	0.161671	12.medial_prefrontal_thickness	6q23.1	0.0756	2.92134e-05	5.98251e-05
-0.001258	0.869552	-0.0068988	0.367941	12.medial_prefrontal_thickness	7p11.2	0.5072	7.91118e-07	2.37918e-05
0.00899828	0.258617	0.00965825	0.225438	12.medial_prefrontal_thickness	7q11.22	0.6224	3.80584e-05	4.38458e-05
-0.0139651	0.0725278	-3.26e-07	0.999967	12.medial_prefrontal_thickness	8p23.1	0.5611	9.60559e-05	5.23445e-14
0.00379524	0.638431	0.00766146	0.342968	12.medial_prefrontal_thickness	11q13.2	0.3653	6.67923e-06	2.72189e-05
0.0177651	0.251268	0.0114766	0.458714	12.medial_prefrontal_thickness	12q13.11	0.0664	3.91285e-05	1.63299e-05
0.00215931	0.786847	-0.0011819	0.882367	12.medial_prefrontal_thickness	12q21.2	0.3929	2.22435e-06	6.66398e-07
-0.013995	0.114067	-0.0050024	0.572289	12.medial_prefrontal_thickness	14q23.3	0.2533	7.40896e-05	9.46604e-06
0.00963493	0.225606	0.0370085	3.28e-06	12.medial_prefrontal_thickness	16p11.2	0.4056	4.47614e-05	0.000660403
0.0510788	4e-08	0.00567187	0.542078	12.medial_prefrontal_thickness	17q21.31	0.2227	0.000903276	1.11376e-05
-0.0059081	0.446244	0.00384068	0.620584	12.medial_prefrontal_thickness	21q21.3	0.492	1.74484e-05	7.37352e-06
0.0020929	0.823352	0.00680695	0.467927	12.medial_prefrontal_thickness	Xq13.2	0.1357	1.02748e-06	1.08687e-05
-0.00748	0.564737	-0.00748	0.564737	total_surface_area	1p22.1	0.0972	9.81954e-06	9.81954e-06
0.0107445	0.266555	0.0107445	0.266555	total_surface_area	1q31.3	0.2003	3.69836e-05	3.69836e-05
0.00302866	0.777589	0.00302866	0.777589	total_surface_area	2p22.3	0.1546	2.39774e-06	2.39774e-06
0.004377	0.6267	0.004377	0.6267	total_surface_area	2q22.1	0.7519	7.14776e-06	7.14776e-06
-0.0216162	0.00699504	-0.0216162	0.00699504	total_surface_area	6p21.33	0.6208	0.000219993	0.000219993
0.0273765	0.0630777	0.0273765	0.0630777	total_surface_area	6q23.1	0.0756	0.000104753	0.000104753
0.0040654	0.594371	0.0040654	0.594371	total_surface_area	7p11.2	0.5072	8.26203e-06	8.26203e-06
0.00055138	0.944625	0.00055138	0.944625	total_surface_area	7q11.22	0.6224	1.429e-07	1.429e-07
0.0145306	0.0608113	0.0145306	0.0608113	total_surface_area	8p23.1	0.5611	0.000103992	0.000103992
-0.0071399	0.375072	-0.0071399	0.375072	total_surface_area	11q13.2	0.3653	2.36392e-05	2.36392e-05
0.00030367	0.9843	0.00030367	0.9843	total_surface_area	12q13.11	0.0664	1.14331e-08	1.14331e-08
-0.0106656	0.18019	-0.0106656	0.18019	total_surface_area	12q21.2	0.3929	5.42679e-05	5.42679e-05
-0.0057516	0.514631	-0.0057516	0.514631	total_surface_area	14q23.3	0.2533	1.25138e-05	1.25138e-05
-0.0293501	0.00021264	-0.0293501	0.00021264	total_surface_area	16p11.2	0.4056	0.000415361	0.000415361
-0.147899	4.2e-57	-0.147899	4.2e-57	total_surface_area	17q21.31	0.2227	0.00757304	0.00757304
-0.0007428	0.923447	-0.0007428	0.923447	total_surface_area	21q21.3	0.492	2.75805e-07	2.75805e-07
-0.0140289	0.13324	-0.0140289	0.13324	total_surface_area	Xq13.2	0.1357	4.61659e-05	4.61659e-05
-0.0165985	0.202833	-0.0165985	0.202833	mean_thickness	1p22.1	0.0972	4.83532e-05	4.83532e-05
-0.0003257	0.973225	-0.0003257	0.973225	mean_thickness	1q31.3	0.2003	3.39839e-08	3.39839e-08
-0.0243962	0.0233526	-0.0243962	0.0233526	mean_thickness	2p22.3	0.1546	0.000155577	0.000155577
-0.0071998	0.425226	-0.0071998	0.425226	mean_thickness	2q22.1	0.7519	1.93401e-05	1.93401e-05
0.00578576	0.471813	0.00578576	0.471813	mean_thickness	6p21.33	0.6208	1.57605e-05	1.57605e-05
0.00084597	0.95435	0.00084597	0.95435	mean_thickness	6q23.1	0.0756	1.00028e-07	1.00028e-07
0.00457072	0.5507	0.00457072	0.5507	mean_thickness	7p11.2	0.5072	1.04436e-05	1.04436e-05
0.0046898	0.555986	0.0046898	0.555986	mean_thickness	7q11.22	0.6224	1.03381e-05	1.03381e-05
-0.0185437	0.017094	-0.0185437	0.017094	mean_thickness	8p23.1	0.5611	0.000169367	0.000169367
-0.001723	0.831058	-0.001723	0.831058	mean_thickness	11q13.2	0.3653	1.37663e-06	1.37663e-06
0.0129554	0.402746	0.0129554	0.402746	mean_thickness	12q13.11	0.0664	2.08094e-05	2.08094e-05
0.00341948	0.668472	0.00341948	0.668472	mean_thickness	12q21.2	0.3929	5.57818e-06	5.57818e-06
-0.0141301	0.110591	-0.0141301	0.110591	mean_thickness	14q23.3	0.2533	7.55269e-05	7.55269e-05
-0.0179968	0.0236046	-0.0179968	0.0236046	mean_thickness	16p11.2	0.4056	0.00015617	0.00015617
0.0612961	4.43e-11	0.0612961	4.43e-11	mean_thickness	17q21.31	0.2227	0.00130078	0.00130078
-0.0103391	0.182519	-0.0103391	0.182519	mean_thickness	21q21.3	0.492	5.34348e-05	5.34348e-05
-0.0033281	0.722579	-0.0033281	0.722579	mean_thickness	Xq13.2	0.1357	2.59817e-06	2.59817e-06

## Sheet: UKB_subcortical_ROI
UKB results of association analysis of subcortical morphometric measures and inversion genotypes by scoreInvHap.
adj_global: with adjustment for global measures
beta	pval	beta_adj_global	pval_adj_global	ROI	inversion	frequency	variance_explained	variance_explained_adj_global
-0.0126004	0.333012	-0.005425	0.67713	1.brainstem	1p22.1	0.0972	2.78648e-05	5.1652e-06
-0.0002199	0.981892	-0.0066132	0.495361	1.brainstem	1q31.3	0.2003	1.54913e-08	1.40107e-05
0.0594022	3.24e-08	0.0663989	6.73e-10	1.brainstem	2p22.3	0.1546	0.000922372	0.00115246
0.00264035	0.769664	0.00307246	0.733554	1.brainstem	2q22.1	0.7519	2.601e-06	3.522e-06
-0.0113848	0.15627	-0.0048761	0.544101	1.brainstem	6p21.33	0.6208	6.1024e-05	1.11943e-05
-0.0023142	0.875398	-0.0257955	0.0807921	1.brainstem	6q23.1	0.0756	7.48537e-07	9.30036e-05
0.00664881	0.384756	0.00797137	0.297861	1.brainstem	7p11.2	0.5072	2.20988e-05	3.17648e-05
0.00029701	0.970213	-0.0009361	0.906407	1.brainstem	7q11.22	0.6224	4.14642e-08	4.11885e-07
0.0134074	0.0842565	0.0151577	0.0511799	1.brainstem	8p23.1	0.5611	8.85369e-05	0.000113163
-0.0143796	0.0746134	-0.0103025	0.20192	1.brainstem	11q13.2	0.3653	9.5883e-05	4.92191e-05
-0.0081745	0.597039	-0.0151514	0.327629	1.brainstem	12q13.11	0.0664	8.28479e-06	2.84619e-05
0.00247306	0.756458	0.012692	0.111823	1.brainstem	12q21.2	0.3929	2.91771e-06	7.68486e-05
-0.0061667	0.485629	-0.0031313	0.723551	1.brainstem	14q23.3	0.2533	1.43852e-05	3.70903e-06
0.00077511	0.922233	0.018705	0.0186024	1.brainstem	16p11.2	0.4056	2.8969e-07	0.000168703
-0.0980179	5.36e-26	-0.0516746	2.74e-08	1.brainstem	17q21.31	0.2227	0.00332621	0.000924471
-0.0078112	0.313228	-0.0118226	0.127299	1.brainstem	21q21.3	0.492	3.04996e-05	6.9869e-05
-0.0151826	0.10487	6.7e-05	0.994291	1.brainstem	Xq13.2	0.1357	5.40713e-05	1.05299e-09
-0.0171213	0.188541	-0.0117098	0.369003	2.thalamus	1p22.1	0.0972	5.14471e-05	2.4065e-05
-0.0058449	0.546526	-0.014348	0.139261	2.thalamus	1q31.3	0.2003	1.09444e-05	6.59509e-05
0.0365033	0.00068352	0.0407602	0.00015187	2.thalamus	2p22.3	0.1546	0.00034831	0.000434285
0.00559379	0.535176	0.00657215	0.466737	2.thalamus	2q22.1	0.7519	1.16743e-05	1.61151e-05
-0.023964	0.00285494	-0.0200389	0.0127123	2.thalamus	6p21.33	0.6208	0.000270376	0.000189059
0.00191014	0.897056	-0.0221536	0.133897	2.thalamus	6q23.1	0.0756	5.09967e-07	6.85962e-05
0.0141568	0.0643231	0.0175176	0.0222181	2.thalamus	7p11.2	0.5072	0.000100186	0.000153402
0.00788716	0.321583	0.00960149	0.228067	2.thalamus	7q11.22	0.6224	2.92397e-05	4.3332e-05
-0.0179613	0.0207756	-0.0230955	0.00298143	2.thalamus	8p23.1	0.5611	0.000158895	0.000262718
-0.016213	0.0444945	-0.0122123	0.130545	2.thalamus	11q13.2	0.3653	0.000121892	6.91581e-05
0.00321973	0.835111	-0.0011804	0.939235	2.thalamus	12q13.11	0.0664	1.28528e-06	1.7275e-07
-0.0064891	0.415948	0.00198169	0.804014	2.thalamus	12q21.2	0.3929	2.00882e-05	1.87346e-06
-0.0112015	0.205482	-0.0091721	0.30039	2.thalamus	14q23.3	0.2533	4.74639e-05	3.18236e-05
-0.0114305	0.150129	0.004303	0.588396	2.thalamus	16p11.2	0.4056	6.29995e-05	8.9279e-06
-0.084897	6.73e-20	-0.0340367	0.00025306	2.thalamus	17q21.31	0.2227	0.0024953	0.000401083
0.00441369	0.568932	0.00376518	0.627387	2.thalamus	21q21.3	0.492	9.73784e-06	7.08648e-06
-0.023931	0.0106157	-0.0114508	0.221961	2.thalamus	Xq13.2	0.1357	0.000134337	3.07571e-05
-0.0050393	0.698986	0.00111868	0.931631	3.cerebellum_cortex	1p22.1	0.0972	4.45685e-06	2.19634e-07
0.00883678	0.362382	0.00545253	0.574326	3.cerebellum_cortex	1q31.3	0.2003	2.50165e-05	9.52432e-06
0.0047414	0.659373	0.00170838	0.873883	3.cerebellum_cortex	2p22.3	0.1546	5.87645e-06	7.62905e-07
-0.011033	0.221687	-0.0126135	0.16262	3.cerebellum_cortex	2q22.1	0.7519	4.54155e-05	5.93592e-05
-0.013903	0.0837766	-0.0091903	0.253285	3.cerebellum_cortex	6p21.33	0.6208	9.10054e-05	3.97658e-05
0.0061077	0.679356	-0.008579	0.561741	3.cerebellum_cortex	6q23.1	0.0756	5.21395e-06	1.02869e-05
-0.0040378	0.598055	-0.0042948	0.575182	3.cerebellum_cortex	7p11.2	0.5072	8.15022e-06	9.22074e-06
-4.97e-05	0.995019	-0.000684	0.931597	3.cerebellum_cortex	7q11.22	0.6224	1.16103e-09	2.19909e-07
0.0232194	0.0028243	0.0249155	0.00136232	3.cerebellum_cortex	8p23.1	0.5611	0.000265546	0.000305755
0.00541265	0.502683	0.0110212	0.172561	3.cerebellum_cortex	11q13.2	0.3653	1.35853e-05	5.63259e-05
-0.0038938	0.801417	-0.0078543	0.612124	3.cerebellum_cortex	12q13.11	0.0664	1.87978e-06	7.64846e-06
0.0104247	0.191656	0.017498	0.0285	3.cerebellum_cortex	12q21.2	0.3929	5.18438e-05	0.000146065
-0.0057747	0.514303	-0.003178	0.719816	3.cerebellum_cortex	14q23.3	0.2533	1.26145e-05	3.82049e-06
-0.0199751	0.0119851	-0.0103114	0.194857	3.cerebellum_cortex	16p11.2	0.4056	0.000192391	5.12675e-05
-0.0663606	9.77e-13	-0.0284721	0.00221382	3.cerebellum_cortex	17q21.31	0.2227	0.00152461	0.000280658
0.00103436	0.893894	-0.0005991	0.938452	3.cerebellum_cortex	21q21.3	0.492	5.34813e-07	1.79414e-07
0.00864901	0.356163	0.0216093	0.0212252	3.cerebellum_cortex	Xq13.2	0.1357	1.75472e-05	0.000109535
-0.0039788	0.759962	0.0022563	0.86256	4.cerebellum_white_matter	1p22.1	0.0972	2.77838e-06	8.93473e-07
0.0133613	0.168156	0.0103366	0.28674	4.cerebellum_white_matter	1q31.3	0.2003	5.71919e-05	3.42291e-05
0.052852	8.84e-07	0.0555713	2.41e-07	4.cerebellum_white_matter	2p22.3	0.1546	0.000730171	0.000807241
-0.0023532	0.794216	-0.0031996	0.723065	4.cerebellum_white_matter	2q22.1	0.7519	2.06602e-06	3.81952e-06
-0.0150532	0.0609908	-0.0099288	0.216918	4.cerebellum_white_matter	6p21.33	0.6208	0.000106686	4.64134e-05
0.00545949	0.711579	-0.0115005	0.436444	4.cerebellum_white_matter	6q23.1	0.0756	4.16597e-06	1.84861e-05
0.00258751	0.735303	0.00331522	0.665157	4.cerebellum_white_matter	7p11.2	0.5072	3.34691e-06	5.4942e-06
-0.0009798	0.902012	-0.0021137	0.790713	4.cerebellum_white_matter	7q11.22	0.6224	4.51239e-07	2.09999e-06
0.00479684	0.536974	0.00469008	0.546404	4.cerebellum_white_matter	8p23.1	0.5611	1.1333e-05	1.08342e-05
-0.0036309	0.652744	0.00137366	0.864941	4.cerebellum_white_matter	11q13.2	0.3653	6.11331e-06	8.74997e-07
-0.0170639	0.270035	-0.0239303	0.122219	4.cerebellum_white_matter	12q13.11	0.0664	3.61007e-05	7.09995e-05
0.010343	0.194844	0.018829	0.0183739	4.cerebellum_white_matter	12q21.2	0.3929	5.10346e-05	0.000169133
-0.0004385	0.96048	0.00261729	0.767578	4.cerebellum_white_matter	14q23.3	0.2533	7.27362e-08	2.59128e-06
-0.0056173	0.479498	0.00682253	0.39083	4.cerebellum_white_matter	16p11.2	0.4056	1.52147e-05	2.24439e-05
-0.0867881	1.02e-20	-0.0472144	3.86e-07	4.cerebellum_white_matter	17q21.31	0.2227	0.00260771	0.00077177
-0.0054141	0.484782	-0.0083475	0.281811	4.cerebellum_white_matter	21q21.3	0.492	1.46525e-05	3.48315e-05
-0.0054464	0.560933	0.00813602	0.385464	4.cerebellum_white_matter	Xq13.2	0.1357	6.95814e-06	1.55274e-05
-0.0069493	0.593708	0.00032237	0.980269	5.caudate_nucleus	1p22.1	0.0972	8.47559e-06	1.82388e-08
0.00086311	0.929082	-0.0050847	0.600282	5.caudate_nucleus	1q31.3	0.2003	2.38655e-07	8.28264e-06
0.00529117	0.622656	0.00121272	0.910256	5.caudate_nucleus	2p22.3	0.1546	7.31821e-06	3.84435e-07
0.0112726	0.211629	0.0129945	0.150147	5.caudate_nucleus	2q22.1	0.7519	4.74091e-05	6.2999e-05
-0.0097135	0.226808	-0.0031492	0.69535	5.caudate_nucleus	6p21.33	0.6208	4.44223e-05	4.66929e-06
0.0084014	0.56949	-0.0065867	0.655838	5.caudate_nucleus	6q23.1	0.0756	9.86541e-06	6.06384e-06
0.0115398	0.131734	0.0133227	0.0820165	5.caudate_nucleus	7p11.2	0.5072	6.65696e-05	8.87289e-05
-0.0029725	0.708849	-0.0042052	0.597552	5.caudate_nucleus	7q11.22	0.6224	4.15313e-06	8.31199e-06
-0.0087121	0.262294	-0.0108337	0.163587	5.caudate_nucleus	8p23.1	0.5611	3.73836e-05	5.78082e-05
-0.0031251	0.698644	0.00258153	0.749258	5.caudate_nucleus	11q13.2	0.3653	4.52873e-06	3.09031e-06
-0.0067745	0.661557	-0.0120503	0.436446	5.caudate_nucleus	12q13.11	0.0664	5.69002e-06	1.80034e-05
-0.0161985	0.0423911	-0.0115294	0.148804	5.caudate_nucleus	12q21.2	0.3929	0.000125176	6.34141e-05
-0.0080823	0.361174	-0.0056431	0.52402	5.caudate_nucleus	14q23.3	0.2533	2.47105e-05	1.20461e-05
-0.0625852	3.48e-15	-0.0555886	2.78e-12	5.caudate_nucleus	16p11.2	0.4056	0.00188864	0.00148997
-0.0443106	1.88e-06	0.00459945	0.620936	5.caudate_nucleus	17q21.31	0.2227	0.000679758	7.32404e-06
-0.0055935	0.47056	-0.0082585	0.287012	5.caudate_nucleus	21q21.3	0.492	1.56396e-05	3.40927e-05
-0.0187998	0.0448143	-0.0057932	0.536636	5.caudate_nucleus	Xq13.2	0.1357	8.2905e-05	7.87248e-06
0.00562803	0.665721	0.0120011	0.357176	6.pallidum	1p22.1	0.0972	5.55905e-06	2.52772e-05
0.00678471	0.484185	0.00305086	0.753204	6.pallidum	1q31.3	0.2003	1.47469e-05	2.98183e-06
0.0538204	5.61e-07	0.0561992	1.76e-07	6.pallidum	2p22.3	0.1546	0.000757173	0.000825586
-0.0045546	0.613784	-0.005218	0.563343	6.pallidum	2q22.1	0.7519	7.73958e-06	1.01584e-05
-0.0234464	0.00353278	-0.0196874	0.0143572	6.pallidum	6p21.33	0.6208	0.000258823	0.000182485
0.0304534	0.039239	0.0193382	0.190696	6.pallidum	6q23.1	0.0756	0.000129623	5.22691e-05
0.00450989	0.55582	0.00531572	0.487714	6.pallidum	7p11.2	0.5072	1.01674e-05	1.41255e-05
-0.0134653	0.0907597	-0.0156667	0.0491978	6.pallidum	7q11.22	0.6224	8.52243e-05	0.000115368
0.0269654	0.00052193	0.0292934	0.00016542	6.pallidum	8p23.1	0.5611	0.000358139	0.000422644
0.00651334	0.419735	0.0111302	0.168178	6.pallidum	11q13.2	0.3653	1.96723e-05	5.74448e-05
0.00030142	0.984461	-0.0040533	0.793496	6.pallidum	12q13.11	0.0664	1.12643e-08	2.03693e-06
-0.0173891	0.0293486	-0.0134279	0.0926478	6.pallidum	12q21.2	0.3929	0.000144254	8.60178e-05
0.00708683	0.423341	0.0105891	0.231822	6.pallidum	14q23.3	0.2533	1.89983e-05	4.24161e-05
-0.0204259	0.0101623	-0.0104378	0.189256	6.pallidum	16p11.2	0.4056	0.000201173	5.25321e-05
-0.0503486	6.12e-08	-0.0104433	0.26148	6.pallidum	17q21.31	0.2227	0.000877634	3.77585e-05
0.00071467	0.926547	-0.0007145	0.926606	6.pallidum	21q21.3	0.492	2.55311e-07	2.5519e-07
-0.0213416	0.022752	-0.0110346	0.239184	6.pallidum	Xq13.2	0.1357	0.000106839	2.85619e-05
0.0111702	0.391439	0.0190843	0.143198	7.putamen	1p22.1	0.0972	2.18983e-05	6.39207e-05
-0.004471	0.644963	-0.0099155	0.306912	7.putamen	1q31.3	0.2003	6.40394e-06	3.14969e-05
0.019404	0.0712999	0.0175469	0.102947	7.putamen	2p22.3	0.1546	9.84204e-05	8.04832e-05
0.00911918	0.312532	0.0103018	0.253981	7.putamen	2q22.1	0.7519	3.10262e-05	3.95952e-05
-0.0022615	0.778524	0.00460169	0.5672	7.putamen	6p21.33	0.6208	2.40793e-06	9.96976e-06
0.0148165	0.316072	0.00127337	0.931346	7.putamen	6q23.1	0.0756	3.06834e-05	2.26632e-07
0.00911819	0.233913	0.0103475	0.176817	7.putamen	7p11.2	0.5072	4.15621e-05	5.3524e-05
-0.0011623	0.883985	-0.0023628	0.766765	7.putamen	7q11.22	0.6224	6.34992e-07	2.62413e-06
-0.0055002	0.479368	-0.0063429	0.414746	7.putamen	8p23.1	0.5611	1.49002e-05	1.98158e-05
0.00863121	0.285215	0.0152478	0.0590779	7.putamen	11q13.2	0.3653	3.45455e-05	0.000107811
-0.015407	0.319721	-0.0207476	0.180328	7.putamen	12q13.11	0.0664	2.94303e-05	5.33697e-05
-0.0041243	0.605509	0.00206438	0.796027	7.putamen	12q21.2	0.3929	8.11471e-06	2.03307e-06
0.00178866	0.839941	0.00505023	0.56856	7.putamen	14q23.3	0.2533	1.21023e-06	9.64792e-06
-0.0525276	3.99e-11	-0.0452573	1.27e-08	7.putamen	16p11.2	0.4056	0.0013304	0.000987607
-0.0249326	0.00734662	0.0229901	0.0134535	7.putamen	17q21.31	0.2227	0.000215216	0.000182988
-0.0070105	0.366073	-0.0095733	0.217167	7.putamen	21q21.3	0.492	2.45673e-05	4.58123e-05
-0.0158041	0.0918442	-0.0036661	0.695802	7.putamen	Xq13.2	0.1357	5.85887e-05	3.1527e-06
-0.0102203	0.432698	-0.0050957	0.695875	8.hippocampus	1p22.1	0.0972	1.83322e-05	4.55717e-06
-0.0026418	0.785304	-0.0062764	0.517811	8.hippocampus	1q31.3	0.2003	2.23583e-06	1.262e-05
0.023699	0.0275234	0.0224837	0.0366672	8.hippocampus	2p22.3	0.1546	0.000146812	0.000132141
0.00329062	0.715381	0.00323421	0.720251	8.hippocampus	2q22.1	0.7519	4.03992e-06	3.90259e-06
-0.0227184	0.00470314	-0.019099	0.0175662	8.hippocampus	6p21.33	0.6208	0.000243	0.00017174
-0.0014182	0.923506	-0.0148527	0.314971	8.hippocampus	6q23.1	0.0756	2.81117e-07	3.08335e-05
0.0112938	0.14016	0.0126253	0.0993767	8.hippocampus	7p11.2	0.5072	6.37618e-05	7.96823e-05
-0.0032622	0.681951	-0.0039267	0.62208	8.hippocampus	7q11.22	0.6224	5.0021e-06	7.24748e-06
-0.0266554	0.00060463	-0.0293748	0.00015903	8.hippocampus	8p23.1	0.5611	0.00034995	0.000424997
0.00183658	0.820012	0.0064636	0.423616	8.hippocampus	11q13.2	0.3653	1.56411e-06	1.9373e-05
-0.0083644	0.588845	-0.0123631	0.424686	8.hippocampus	12q13.11	0.0664	8.67418e-06	1.89502e-05
0.0040242	0.614083	0.00947996	0.235228	8.hippocampus	12q21.2	0.3929	7.72558e-06	4.28731e-05
-0.0065478	0.459437	-0.0044748	0.613424	8.hippocampus	14q23.3	0.2533	1.62182e-05	7.57458e-06
-0.0275195	0.00053441	-0.0196086	0.0136741	8.hippocampus	16p11.2	0.4056	0.000365164	0.000185396
-0.0718436	1.11e-14	-0.0370248	6.89e-05	8.hippocampus	17q21.31	0.2227	0.00178696	0.000474596
-0.0002526	0.974007	-0.0018819	0.808318	8.hippocampus	21q21.3	0.492	3.18952e-08	1.77032e-06
-0.0135054	0.149474	-0.0031726	0.735095	8.hippocampus	Xq13.2	0.1357	4.27848e-05	2.36105e-06
-0.0141645	0.277323	-0.0096217	0.460652	9.amygdala	1p22.1	0.0972	3.5212e-05	1.62477e-05
0.00214838	0.824836	-0.0009922	0.918603	9.amygdala	1q31.3	0.2003	1.47863e-06	3.15382e-07
0.00668988	0.534204	0.00402043	0.708791	9.amygdala	2p22.3	0.1546	1.16987e-05	4.22519e-06
-0.0045795	0.61216	-0.0052467	0.561427	9.amygdala	2q22.1	0.7519	7.82443e-06	1.02704e-05
-0.0053489	0.506087	-0.0004621	0.9542	9.amygdala	6p21.33	0.6208	1.34704e-05	1.00536e-07
0.00894513	0.545139	-0.003926	0.790627	9.amygdala	6q23.1	0.0756	1.11837e-05	2.15433e-06
0.00565519	0.460515	0.00717078	0.349497	9.amygdala	7p11.2	0.5072	1.59873e-05	2.57047e-05
-0.0061632	0.439229	-0.0065744	0.40942	9.amygdala	7q11.22	0.6224	1.78544e-05	2.03163e-05
-0.0202967	0.00907903	-0.0231591	0.00291767	9.amygdala	8p23.1	0.5611	0.000202902	0.000264167
-0.0009965	0.901834	0.00317986	0.69396	9.amygdala	11q13.2	0.3653	4.60472e-07	4.68883e-06
-0.0136722	0.377411	-0.0186809	0.227911	9.amygdala	12q13.11	0.0664	2.31759e-05	4.32668e-05
0.00294826	0.712062	0.00818396	0.305696	9.amygdala	12q21.2	0.3929	4.14671e-06	3.19521e-05
-0.0109587	0.216099	-0.0094559	0.285932	9.amygdala	14q23.3	0.2533	4.54286e-05	3.38234e-05
-0.0222526	0.00514828	-0.0136668	0.085821	9.amygdala	16p11.2	0.4056	0.000238764	9.00618e-05
-0.0384948	3.52e-05	-0.0021261	0.819282	9.amygdala	17q21.31	0.2227	0.00051303	1.56497e-06
-0.0123065	0.112723	-0.0145587	0.060671	9.amygdala	21q21.3	0.492	7.57056e-05	0.000105951
0.00903732	0.335228	0.0204609	0.0291722	9.amygdala	Xq13.2	0.1357	1.91582e-05	9.82026e-05
0.00151623	0.907286	0.0133802	0.304362	10.ventral_diencephalon	1p22.1	0.0972	4.03476e-07	3.14206e-05
0.0158974	0.100968	0.0133595	0.168345	10.ventral_diencephalon	1q31.3	0.2003	8.0964e-05	5.7177e-05
0.0601183	2.23e-08	0.0709877	4.12e-11	10.ventral_diencephalon	2p22.3	0.1546	0.000944747	0.00131725
0.00729142	0.418849	0.00845289	0.348942	10.ventral_diencephalon	2q22.1	0.7519	1.98354e-05	2.6658e-05
-0.0119091	0.138166	-0.0048705	0.544506	10.ventral_diencephalon	6p21.33	0.6208	6.67741e-05	1.11686e-05
0.00834541	0.571847	-0.0153801	0.297754	10.ventral_diencephalon	6q23.1	0.0756	9.73435e-06	3.30621e-05
0.0103916	0.17443	0.0133167	0.081973	10.ventral_diencephalon	7p11.2	0.5072	5.39817e-05	8.86483e-05
-0.0082758	0.298259	-0.011369	0.153261	10.ventral_diencephalon	7q11.22	0.6224	3.21923e-05	6.07542e-05
0.0219333	0.00474849	0.0270292	0.00050612	10.ventral_diencephalon	8p23.1	0.5611	0.000236944	0.000359834
-0.0150122	0.0627715	-0.0106209	0.188261	10.ventral_diencephalon	11q13.2	0.3653	0.000104505	5.23083e-05
-0.0195317	0.206649	-0.0309575	0.0454602	10.ventral_diencephalon	12q13.11	0.0664	4.72976e-05	0.00011882
0.00519159	0.515115	0.0178152	0.0256029	10.ventral_diencephalon	12q21.2	0.3929	1.2858e-05	0.000151409
-0.0018106	0.837824	0.00346468	0.695478	10.ventral_diencephalon	14q23.3	0.2533	1.2401e-06	4.54085e-06
0.00588384	0.458777	0.0283191	0.00036613	10.ventral_diencephalon	16p11.2	0.4056	1.66928e-05	0.000386692
-0.0825519	6.62e-19	-0.0282823	0.00234646	10.ventral_diencephalon	17q21.31	0.2227	0.00235935	0.000276929
-0.0058007	0.454023	-0.0101679	0.189644	10.ventral_diencephalon	21q21.3	0.492	1.68198e-05	5.16799e-05
-0.0255997	0.00626475	-0.0118476	0.206078	10.ventral_diencephalon	Xq13.2	0.1357	0.000153725	3.29257e-05
-0.0095211	0.465365	-0.0038976	0.765031	11.lateral_ventricle	1p22.1	0.0972	1.59097e-05	2.66614e-06
0.00614914	0.526516	0.00404168	0.67718	11.lateral_ventricle	1q31.3	0.2003	1.21134e-05	5.23313e-06
-0.0123586	0.250958	-0.0182029	0.0908264	11.lateral_ventricle	2p22.3	0.1546	3.99246e-05	8.6613e-05
0.00368218	0.683606	0.00374577	0.678417	11.lateral_ventricle	2q22.1	0.7519	5.05856e-06	5.23479e-06
-0.0041656	0.604657	0.00088746	0.912166	11.lateral_ventricle	6p21.33	0.6208	8.16968e-06	3.70807e-07
0.0236428	0.109864	0.0123329	0.404234	11.lateral_ventricle	6q23.1	0.0756	7.81287e-05	2.12591e-05
-0.0021913	0.774962	-0.002232	0.77088	11.lateral_ventricle	7p11.2	0.5072	2.4004e-06	2.4904e-06
-0.002176	0.784831	-0.002916	0.714427	11.lateral_ventricle	7q11.22	0.6224	2.22561e-06	3.99675e-06
0.0220936	0.00452099	0.0251877	0.00120711	11.lateral_ventricle	8p23.1	0.5611	0.000240419	0.000312474
0.00429938	0.594719	0.0112049	0.165558	11.lateral_ventricle	11q13.2	0.3653	8.57156e-06	5.8219e-05
0.00124959	0.935717	-0.0045729	0.767856	11.lateral_ventricle	12q13.11	0.0664	1.93595e-07	2.59264e-06
-0.00621	0.437024	-0.0007685	0.923366	11.lateral_ventricle	12q21.2	0.3929	1.83974e-05	2.81747e-07
-0.0044746	0.613596	-0.0001513	0.986377	11.lateral_ventricle	14q23.3	0.2533	7.5739e-06	8.65943e-09
-0.0047926	0.546899	0.00742966	0.350322	11.lateral_ventricle	16p11.2	0.4056	1.10751e-05	2.66161e-05
-0.0146722	0.11488	0.0317604	0.00064263	11.lateral_ventricle	17q21.31	0.2227	7.45297e-05	0.000349229
-0.0063921	0.410155	-0.0058323	0.452314	11.lateral_ventricle	21q21.3	0.492	2.04242e-05	1.70035e-05
-0.0252709	0.00706423	-0.0103022	0.272056	11.lateral_ventricle	Xq13.2	0.1357	0.000149801	2.48963e-05
-0.0102547	0.431708	-0.0067355	0.605494	12.inferior_lateral_ventricle	1p22.1	0.0972	1.84558e-05	7.9621e-06
0.00598343	0.53773	0.00425641	0.661066	12.inferior_lateral_ventricle	1q31.3	0.2003	1.14693e-05	5.80397e-06
-0.0165605	0.123976	-0.0200976	0.0618869	12.inferior_lateral_ventricle	2p22.3	0.1546	7.16884e-05	0.000105582
0.0178463	0.0482539	0.0180961	0.0451716	12.inferior_lateral_ventricle	2q22.1	0.7519	0.000118826	0.000122176
-0.0003498	0.965328	0.00159724	0.842628	12.inferior_lateral_ventricle	6p21.33	0.6208	5.76089e-08	1.20113e-06
0.00812907	0.582519	0.00186393	0.899683	12.inferior_lateral_ventricle	6q23.1	0.0756	9.2362e-06	4.85591e-07
3.42e-05	0.996439	0.00043048	0.955206	12.inferior_lateral_ventricle	7p11.2	0.5072	5.84699e-10	9.26373e-08
-0.0027708	0.728103	-0.0031124	0.696124	12.inferior_lateral_ventricle	7q11.22	0.6224	3.60863e-06	4.55326e-06
0.0184421	0.0177868	0.018369	0.0182274	12.inferior_lateral_ventricle	8p23.1	0.5611	0.000167516	0.00016619
-0.0067231	0.405464	-0.0023622	0.770034	12.inferior_lateral_ventricle	11q13.2	0.3653	2.09598e-05	2.58751e-06
-0.0171168	0.269269	-0.0210667	0.173871	12.inferior_lateral_ventricle	12q13.11	0.0664	3.63249e-05	5.5024e-05
-0.0173831	0.0295941	-0.0131997	0.098496	12.inferior_lateral_ventricle	12q21.2	0.3929	0.000144154	8.3119e-05
-0.0053212	0.548194	-0.0034368	0.698106	12.inferior_lateral_ventricle	14q23.3	0.2533	1.0711e-05	4.46807e-06
0.00175852	0.825066	0.0097827	0.21878	12.inferior_lateral_ventricle	16p11.2	0.4056	1.49108e-06	4.6145e-05
0.00102024	0.912702	0.0285108	0.00218499	12.inferior_lateral_ventricle	17q21.31	0.2227	3.60366e-07	0.000281421
-0.012364	0.111151	-0.0125996	0.104456	12.inferior_lateral_ventricle	21q21.3	0.492	7.64147e-05	7.93546e-05
-0.0046553	0.619719	0.00298792	0.750063	12.inferior_lateral_ventricle	Xq13.2	0.1357	5.08358e-06	2.09417e-06
0.0119524	0.359404	0.017459	0.180465	13.3rd_ventricle	1p22.1	0.0972	2.50726e-05	5.34968e-05
0.0279197	0.00403336	0.0270074	0.00538886	13.3rd_ventricle	1q31.3	0.2003	0.000249724	0.00023367
-0.0161547	0.133432	-0.0208277	0.0529124	13.3rd_ventricle	2p22.3	0.1546	6.82181e-05	0.000113393
0.00829928	0.358305	0.00872532	0.333953	13.3rd_ventricle	2q22.1	0.7519	2.56979e-05	2.8404e-05
0.00040925	0.959433	0.00460884	0.566593	13.3rd_ventricle	6p21.33	0.6208	7.88547e-08	1.00008e-05
0.022265	0.132146	0.0124486	0.399658	13.3rd_ventricle	6q23.1	0.0756	6.9288e-05	2.16598e-05
-0.0093173	0.224121	-0.0108299	0.157477	13.3rd_ventricle	7p11.2	0.5072	4.3397e-05	5.86312e-05
-0.0076206	0.338968	-0.0083267	0.295903	13.3rd_ventricle	7q11.22	0.6224	2.72967e-05	3.25895e-05
0.0115978	0.136071	0.0134201	0.0844282	13.3rd_ventricle	8p23.1	0.5611	6.62496e-05	8.87047e-05
-0.0023212	0.773926	0.00355102	0.660214	13.3rd_ventricle	11q13.2	0.3653	2.49847e-06	5.84729e-06
0.00765781	0.621105	0.00246208	0.873677	13.3rd_ventricle	12q13.11	0.0664	7.27056e-06	7.51559e-07
-0.0055097	0.49044	-0.0001694	0.983078	13.3rd_ventricle	12q21.2	0.3929	1.4482e-05	1.36899e-08
-0.0049762	0.574404	-0.0019867	0.822522	13.3rd_ventricle	14q23.3	0.2533	9.36714e-06	1.49306e-06
0.00407401	0.608575	0.014872	0.0614539	13.3rd_ventricle	16p11.2	0.4056	8.00297e-06	0.000106647
0.00936031	0.314474	0.0504996	5.7e-08	13.3rd_ventricle	17q21.31	0.2227	3.03333e-05	0.000882907
-0.0054544	0.482162	-0.0054663	0.481009	13.3rd_ventricle	21q21.3	0.492	1.48714e-05	1.49364e-05
-0.0221573	0.0181759	-0.0112047	0.23208	13.3rd_ventricle	Xq13.2	0.1357	0.000115162	2.94493e-05
-0.0124393	0.340133	-0.0082964	0.524553	14.4th_ventricle	1p22.1	0.0972	2.71569e-05	1.208e-05
0.00764212	0.43117	0.00659299	0.496969	14.4th_ventricle	1q31.3	0.2003	1.87097e-05	1.39252e-05
-0.0019566	0.855755	-0.0046552	0.665324	14.4th_ventricle	2p22.3	0.1546	1.0007e-06	5.66472e-06
0.00834468	0.355646	0.00755166	0.403106	14.4th_ventricle	2q22.1	0.7519	2.59798e-05	2.12766e-05
0.00378217	0.638274	0.00674978	0.401384	14.4th_ventricle	6p21.33	0.6208	6.73492e-06	2.14501e-05
-0.0121754	0.410254	-0.0212094	0.151367	14.4th_ventricle	6q23.1	0.0756	2.07194e-05	6.28736e-05
0.0107882	0.159237	0.0115727	0.130964	14.4th_ventricle	7p11.2	0.5072	5.81802e-05	6.69492e-05
-0.0145546	0.0677953	-0.0148327	0.0626542	14.4th_ventricle	7q11.22	0.6224	9.95708e-05	0.000103412
0.0274228	0.00042432	0.0294394	0.00015409	14.4th_ventricle	8p23.1	0.5611	0.000370391	0.000426868
-0.0181983	0.0243193	-0.0155129	0.0548386	14.4th_ventricle	11q13.2	0.3653	0.000153571	0.000111592
-0.0085001	0.583217	-0.0127318	0.411062	14.4th_ventricle	12q13.11	0.0664	8.95792e-06	2.00973e-05
-0.0065548	0.411949	-0.0029365	0.713138	14.4th_ventricle	12q21.2	0.3929	2.0497e-05	4.1137e-06
0.0135168	0.127136	0.0157974	0.0745473	14.4th_ventricle	14q23.3	0.2533	6.91133e-05	9.44028e-05
-0.0107353	0.177169	-0.0044518	0.575646	14.4th_ventricle	16p11.2	0.4056	5.55693e-05	9.55604e-06
0.00107803	0.907766	0.0304889	0.00104883	14.4th_ventricle	17q21.31	0.2227	4.02347e-07	0.000321828
-0.0080965	0.296783	-0.0088429	0.254381	14.4th_ventricle	21q21.3	0.492	3.27683e-05	3.90884e-05
0.00180501	0.847397	0.0104771	0.263895	14.4th_ventricle	Xq13.2	0.1357	7.64247e-07	2.57486e-05
-0.0073937	0.570799	-0.0020361	0.875917	15.CSF	1p22.1	0.0972	9.59426e-06	7.27589e-07
-0.0061149	0.528857	-0.0088477	0.362074	15.CSF	1q31.3	0.2003	1.19789e-05	2.50783e-05
-0.0239215	0.0262909	-0.0283458	0.00845218	15.CSF	2p22.3	0.1546	0.000149582	0.000210029
-0.0021623	0.810871	-0.0022566	0.80274	15.CSF	2q22.1	0.7519	1.74441e-06	1.89988e-06
-0.001154	0.885968	0.00409076	0.611105	15.CSF	6p21.33	0.6208	6.26991e-07	7.87876e-06
0.0307884	0.0373599	0.0226192	0.126056	15.CSF	6q23.1	0.0756	0.000132491	7.15097e-05
-0.0080314	0.294756	-0.0083071	0.278374	15.CSF	7p11.2	0.5072	3.2245e-05	3.44968e-05
-0.0061339	0.441558	-0.0062375	0.433765	15.CSF	7q11.22	0.6224	1.7685e-05	1.82874e-05
-0.0062291	0.423422	-0.0061671	0.427937	15.CSF	8p23.1	0.5611	1.91111e-05	1.87326e-05
-0.0030672	0.704308	0.00143315	0.859218	15.CSF	11q13.2	0.3653	4.36247e-06	9.52426e-07
0.00750412	0.628169	0.00482779	0.755301	15.CSF	12q13.11	0.0664	6.98166e-06	2.88972e-06
-0.0154242	0.0535769	-0.0120548	0.131305	15.CSF	12q21.2	0.3929	0.000113495	6.93254e-05
0.00637951	0.471616	0.00973396	0.271929	15.CSF	14q23.3	0.2533	1.53952e-05	3.58419e-05
-0.0090819	0.253677	0.00139975	0.860315	15.CSF	16p11.2	0.4056	3.97704e-05	9.4473e-07
-0.0007486	0.935888	0.0400962	1.64e-05	15.CSF	17q21.31	0.2227	1.94016e-07	0.000556604
0.00732322	0.345416	0.00693638	0.371373	15.CSF	21q21.3	0.492	2.68079e-05	2.40505e-05
-0.0070303	0.453627	0.00401756	0.668394	15.CSF	Xq13.2	0.1357	1.15937e-05	3.78616e-06
-0.0053472	0.68172	-0.0007888	0.951767	16.corpus_callosum_anterior	1p22.1	0.0972	5.01812e-06	1.092e-07
-0.021317	0.028087	-0.0259502	0.00752277	16.corpus_callosum_anterior	1q31.3	0.2003	0.000145576	0.000215734
0.0248003	0.0212046	0.0244719	0.0230064	16.corpus_callosum_anterior	2p22.3	0.1546	0.000160774	0.000156544
-0.000305	0.973065	-0.0001206	0.989346	16.corpus_callosum_anterior	2q22.1	0.7519	3.4707e-08	5.4264e-09
0.00756977	0.346682	0.0127235	0.113791	16.corpus_callosum_anterior	6p21.33	0.6208	2.69784e-05	7.62186e-05
0.00567226	0.70121	-0.0055899	0.705406	16.corpus_callosum_anterior	6q23.1	0.0756	4.49701e-06	4.36737e-06
0.00850513	0.267029	0.00981177	0.200483	16.corpus_callosum_anterior	7p11.2	0.5072	3.61611e-05	4.81254e-05
-0.0016939	0.831646	-0.0020727	0.794799	16.corpus_callosum_anterior	7q11.22	0.6224	1.34867e-06	2.01932e-06
0.00309396	0.690819	0.00305921	0.694175	16.corpus_callosum_anterior	8p23.1	0.5611	4.71482e-06	4.60951e-06
-0.0075253	0.351628	-0.004548	0.573564	16.corpus_callosum_anterior	11q13.2	0.3653	2.62601e-05	9.59156e-06
-0.0031299	0.839859	-0.0066474	0.667869	16.corpus_callosum_anterior	12q13.11	0.0664	1.21456e-06	5.47851e-06
-0.0066299	0.406536	-0.0017357	0.828018	16.corpus_callosum_anterior	12q21.2	0.3929	2.09694e-05	1.43721e-06
0.0059291	0.503326	0.00783804	0.376397	16.corpus_callosum_anterior	14q23.3	0.2533	1.32981e-05	2.32395e-05
-0.0102649	0.196843	-0.0020922	0.792549	16.corpus_callosum_anterior	16p11.2	0.4056	5.08061e-05	2.11064e-06
-0.0434718	2.98e-06	-0.0095278	0.305881	16.corpus_callosum_anterior	17q21.31	0.2227	0.000654266	3.14285e-05
-0.0122074	0.115644	-0.014127	0.0687069	16.corpus_callosum_anterior	21q21.3	0.492	7.44912e-05	9.97605e-05
0.0132443	0.15788	0.0236786	0.011595	16.corpus_callosum_anterior	Xq13.2	0.1357	4.11463e-05	0.000131519
-0.0083029	0.524165	-0.0058189	0.655378	17.corpus_callosum_mid_anterior	1p22.1	0.0972	1.20989e-05	5.94251e-06
-0.0118856	0.220676	-0.0149442	0.123654	17.corpus_callosum_mid_anterior	1q31.3	0.2003	4.52564e-05	7.15457e-05
0.049719	3.84e-06	0.0496683	3.94e-06	17.corpus_callosum_mid_anterior	2p22.3	0.1546	0.000646169	0.000644853
-0.0052696	0.559545	-0.0058297	0.518652	17.corpus_callosum_mid_anterior	2q22.1	0.7519	1.03603e-05	1.26797e-05
0.00643095	0.423923	0.00938544	0.243297	17.corpus_callosum_mid_anterior	6p21.33	0.6208	1.94715e-05	4.14724e-05
-0.0078178	0.596858	-0.0144829	0.327245	17.corpus_callosum_mid_anterior	6q23.1	0.0756	8.54242e-06	2.93172e-05
-0.0012291	0.872535	-0.0005024	0.94772	17.corpus_callosum_mid_anterior	7p11.2	0.5072	7.55187e-07	1.26177e-07
-0.004279	0.591168	-0.0045681	0.566417	17.corpus_callosum_mid_anterior	7q11.22	0.6224	8.60629e-06	9.8085e-06
0.00769528	0.322437	0.00709515	0.361697	17.corpus_callosum_mid_anterior	8p23.1	0.5611	2.91665e-05	2.47947e-05
-0.006553	0.417222	-0.0046052	0.568662	17.corpus_callosum_mid_anterior	11q13.2	0.3653	1.99126e-05	9.83434e-06
-0.0290069	0.0610603	-0.0305837	0.0483225	17.corpus_callosum_mid_anterior	12q13.11	0.0664	0.000104319	0.000115968
-0.010263	0.198766	-0.0074752	0.349354	17.corpus_callosum_mid_anterior	12q21.2	0.3929	5.02482e-05	2.66574e-05
0.00431352	0.626258	0.00585668	0.508544	17.corpus_callosum_mid_anterior	14q23.3	0.2533	7.03842e-06	1.29752e-05
-0.0104729	0.187833	-0.0056117	0.480453	17.corpus_callosum_mid_anterior	16p11.2	0.4056	5.2886e-05	1.51843e-05
-0.0403728	1.43e-05	-0.0200764	0.0309325	17.corpus_callosum_mid_anterior	17q21.31	0.2227	0.000564309	0.000139544
0.00774829	0.317874	0.00759481	0.32764	17.corpus_callosum_mid_anterior	21q21.3	0.492	3.00103e-05	2.88332e-05
0.0162278	0.0835054	0.0211387	0.0241953	17.corpus_callosum_mid_anterior	Xq13.2	0.1357	6.1772e-05	0.000104817
0.00432201	0.74026	0.00693129	0.595024	18.corpus_callosum_central	1p22.1	0.0972	3.27838e-06	8.43172e-06
-0.0196281	0.0431525	-0.0219865	0.0235204	18.corpus_callosum_central	1q31.3	0.2003	0.000123423	0.000154864
0.0344352	0.00137596	0.0338874	0.00164223	18.corpus_callosum_central	2p22.3	0.1546	0.000309961	0.000300177
-0.0027008	0.764919	-0.0029123	0.747149	18.corpus_callosum_central	2q22.1	0.7519	2.72146e-06	3.16438e-06
0.00937254	0.243925	0.0117897	0.142776	18.corpus_callosum_central	6p21.33	0.6208	4.13585e-05	6.54423e-05
-0.0019802	0.893439	-0.0076227	0.606147	18.corpus_callosum_central	6q23.1	0.0756	5.48062e-07	8.12137e-06
0.00304121	0.691432	0.00341369	0.655987	18.corpus_callosum_central	7p11.2	0.5072	4.62352e-06	5.82543e-06
-0.0128547	0.106653	-0.013494	0.0903767	18.corpus_callosum_central	7q11.22	0.6224	7.76704e-05	8.5588e-05
-0.0035567	0.647478	-0.0041583	0.592975	18.corpus_callosum_central	8p23.1	0.5611	6.23061e-06	8.51662e-06
-0.000876	0.913651	0.00074928	0.926114	18.corpus_callosum_central	11q13.2	0.3653	3.55841e-07	2.60337e-07
-0.018367	0.235673	-0.0197704	0.201851	18.corpus_callosum_central	12q13.11	0.0664	4.18249e-05	4.84607e-05
-0.0089945	0.260126	-0.0067619	0.397295	18.corpus_callosum_central	12q21.2	0.3929	3.85946e-05	2.18127e-05
0.0134411	0.129194	0.0147583	0.0957671	18.corpus_callosum_central	14q23.3	0.2533	6.8341e-05	8.23915e-05
-0.0082606	0.298959	-0.0040019	0.614877	18.corpus_callosum_central	16p11.2	0.4056	3.29026e-05	7.72217e-06
-0.0417452	7.23e-06	-0.0250924	0.00700135	18.corpus_callosum_central	17q21.31	0.2227	0.000603326	0.000217983
0.00061	0.93733	0.00031865	0.967243	18.corpus_callosum_central	21q21.3	0.492	1.86002e-07	5.07559e-08
0.0145281	0.121327	0.0189326	0.043529	18.corpus_callosum_central	Xq13.2	0.1357	4.95097e-05	8.40804e-05
-0.0046758	0.719835	-0.0027701	0.831733	19.corpus_callosum_mid_posterior	1p22.1	0.0972	3.83707e-06	1.34672e-06
-0.0065343	0.500761	-0.0079986	0.409879	19.corpus_callosum_mid_posterior	1q31.3	0.2003	1.36784e-05	2.04959e-05
0.0467715	1.39e-05	0.046284	1.7e-05	19.corpus_callosum_mid_posterior	2p22.3	0.1546	0.000571826	0.000559969
-0.0077086	0.393345	-0.0078546	0.384492	19.corpus_callosum_mid_posterior	2q22.1	0.7519	2.21701e-05	2.30179e-05
0.00812797	0.312205	0.00971334	0.227195	19.corpus_callosum_mid_posterior	6p21.33	0.6208	3.11039e-05	4.44209e-05
-0.0055212	0.708754	-0.009071	0.539455	19.corpus_callosum_mid_posterior	6q23.1	0.0756	4.26068e-06	1.15006e-05
0.0132907	0.0827895	0.0136706	0.0743998	19.corpus_callosum_mid_posterior	7p11.2	0.5072	8.83033e-05	9.34231e-05
-0.0070168	0.378429	-0.0074098	0.352352	19.corpus_callosum_mid_posterior	7q11.22	0.6224	2.31425e-05	2.58074e-05
0.00768701	0.322973	0.00732856	0.346093	19.corpus_callosum_mid_posterior	8p23.1	0.5611	2.91039e-05	2.64529e-05
-0.0122216	0.130291	-0.011224	0.164731	19.corpus_callosum_mid_posterior	11q13.2	0.3653	6.92635e-05	5.84176e-05
-0.0196035	0.205573	-0.0205485	0.184597	19.corpus_callosum_mid_posterior	12q13.11	0.0664	4.7646e-05	5.23503e-05
-0.0060766	0.446737	-0.0043975	0.581927	19.corpus_callosum_mid_posterior	12q21.2	0.3929	1.76154e-05	9.22537e-06
0.001288	0.884385	0.00187676	0.832214	19.corpus_callosum_mid_posterior	14q23.3	0.2533	6.27542e-07	1.33238e-06
-0.0037292	0.639103	-0.0007008	0.929785	19.corpus_callosum_mid_posterior	16p11.2	0.4056	6.70561e-06	2.36807e-07
-0.0349489	0.00017209	-0.0233066	0.0122363	19.corpus_callosum_mid_posterior	17q21.31	0.2227	0.000422869	0.00018806
-0.0081535	0.293239	-0.0086988	0.262189	19.corpus_callosum_mid_posterior	21q21.3	0.492	3.32313e-05	3.78249e-05
0.0266678	0.00445603	0.0295556	0.00162394	19.corpus_callosum_mid_posterior	Xq13.2	0.1357	0.00016682	0.000204905
-0.019581	0.133138	-0.0162341	0.213137	20.corpus_callosum_posterior	1p22.1	0.0972	6.72911e-05	4.62535e-05
-0.007221	0.456899	-0.0108168	0.265163	20.corpus_callosum_posterior	1q31.3	0.2003	1.67045e-05	3.74831e-05
0.0325252	0.00251025	0.0319858	0.00296247	20.corpus_callosum_posterior	2p22.3	0.1546	0.000276529	0.000267433
-0.011791	0.191748	-0.0127912	0.156783	20.corpus_callosum_posterior	2q22.1	0.7519	5.18702e-05	6.10435e-05
0.00758976	0.345392	0.0121363	0.131407	20.corpus_callosum_posterior	6p21.33	0.6208	2.7121e-05	6.93457e-05
0.0194415	0.188473	0.0100853	0.495154	20.corpus_callosum_posterior	6q23.1	0.0756	5.28289e-05	1.42165e-05
0.0149586	0.0509206	0.0163314	0.0330873	20.corpus_callosum_posterior	7p11.2	0.5072	0.000111856	0.00013333
-0.0036619	0.645798	-0.0040941	0.607402	20.corpus_callosum_posterior	7q11.22	0.6224	6.30296e-06	7.87859e-06
0.0220892	0.00451672	0.0229481	0.00318146	20.corpus_callosum_posterior	8p23.1	0.5611	0.000240323	0.000259376
-0.0125809	0.119416	-0.0098754	0.221632	20.corpus_callosum_posterior	11q13.2	0.3653	7.33959e-05	4.52228e-05
0.0115056	0.457576	0.00952639	0.538568	20.corpus_callosum_posterior	12q13.11	0.0664	1.64126e-05	1.12516e-05
-0.0133652	0.094282	-0.0097477	0.22239	20.corpus_callosum_posterior	12q21.2	0.3929	8.52164e-05	4.5329e-05
0.00674271	0.446579	0.00840159	0.342995	20.corpus_callosum_posterior	14q23.3	0.2533	1.71981e-05	2.67014e-05
-0.0140789	0.0766994	-0.0063772	0.422709	20.corpus_callosum_posterior	16p11.2	0.4056	9.5575e-05	1.96095e-05
-0.0253348	0.00646677	0.00525966	0.571873	20.corpus_callosum_posterior	17q21.31	0.2227	0.000222215	9.57755e-06
-0.0037475	0.629084	-0.0052358	0.499831	20.corpus_callosum_posterior	21q21.3	0.492	7.02008e-06	1.37033e-05
0.00139279	0.881932	0.00959305	0.306393	20.corpus_callosum_posterior	Xq13.2	0.1357	4.55036e-07	2.15868e-05
-0.0139142	0.285135	-0.0139142	0.285135	intracranial_volume	1p22.1	0.0972	3.39785e-05	3.39785e-05
0.00873995	0.367147	0.00873995	0.367147	intracranial_volume	1q31.3	0.2003	2.44712e-05	2.44712e-05
0.00674779	0.530017	0.00674779	0.530017	intracranial_volume	2p22.3	0.1546	1.19021e-05	1.19021e-05
0.00039665	0.964918	0.00039665	0.964918	intracranial_volume	2q22.1	0.7519	5.86991e-08	5.86991e-08
-0.0134639	0.0936622	-0.0134639	0.0936622	intracranial_volume	6p21.33	0.6208	8.53477e-05	8.53477e-05
0.0327241	0.0266267	0.0327241	0.0266267	intracranial_volume	6q23.1	0.0756	0.000149674	0.000149674
3.66e-05	0.996181	3.66e-05	0.996181	intracranial_volume	7p11.2	0.5072	6.69641e-10	6.69641e-10
0.00080681	0.919218	0.00080681	0.919218	intracranial_volume	7q11.22	0.6224	3.05967e-07	3.05967e-07
0.00025505	0.973802	0.00025505	0.973802	intracranial_volume	8p23.1	0.5611	3.20396e-08	3.20396e-08
-0.010945	0.174838	-0.010945	0.174838	intracranial_volume	11q13.2	0.3653	5.55494e-05	5.55494e-05
0.00764139	0.621225	0.00764139	0.621225	intracranial_volume	12q13.11	0.0664	7.23942e-06	7.23942e-06
-0.0137088	0.085637	-0.0137088	0.085637	intracranial_volume	12q21.2	0.3929	8.96543e-05	8.96543e-05
-0.0078231	0.376458	-0.0078231	0.376458	intracranial_volume	14q23.3	0.2533	2.3151e-05	2.3151e-05
-0.0261225	0.00100439	-0.0261225	0.00100439	intracranial_volume	16p11.2	0.4056	0.000329031	0.000329031
-0.0985066	3.11e-26	-0.0985066	3.11e-26	intracranial_volume	17q21.31	0.2227	0.00335946	0.00335946
0.00334005	0.666351	0.00334005	0.666351	intracranial_volume	21q21.3	0.492	5.57654e-06	5.57654e-06
-0.026744	0.00428929	-0.026744	0.00428929	intracranial_volume	Xq13.2	0.1357	0.000167775	0.000167775

## Sheet: ABCD_cortical_ROI
ABCD results of association analysis of cortical morphometric measures and inversion genotypes by scoreInvHap.
adj_global: with adjustment for global measures
beta	pval	beta_adj_global	pval_adj_global	ROI	inversion
-0.0805788	0.0371936	-0.0388558	0.315829	1.motor_premotor_area	1p22.1
0.00931842	0.754894	0.0193377	0.517883	1.motor_premotor_area	1q31.3
0.0185913	0.576237	0.0121622	0.715167	1.motor_premotor_area	2p22.3
0.0329017	0.223748	0.014337	0.596682	1.motor_premotor_area	2q22.1
-0.0419287	0.0941028	-0.027179	0.278692	1.motor_premotor_area	6p21.33
0.0504976	0.252304	-0.0063229	0.886228	1.motor_premotor_area	6q23.1
0.00347784	0.885389	-0.0158268	0.512677	1.motor_premotor_area	7p11.2
-0.0430372	0.0726144	-0.0387667	0.106509	1.motor_premotor_area	7q11.22
0.0334179	0.164864	0.0160031	0.506745	1.motor_premotor_area	8p23.1
-0.0193587	0.43872	0.0236788	0.34449	1.motor_premotor_area	11q13.2
-0.0374231	0.425876	-0.0337234	0.473879	1.motor_premotor_area	12q13.11
0.00081142	0.973984	0.0296677	0.234059	1.motor_premotor_area	12q21.2
-0.0073529	0.792786	-0.0201795	0.471809	1.motor_premotor_area	14q23.3
-0.0052589	0.829238	0.00135602	0.955734	1.motor_premotor_area	16p11.2
-0.0666213	0.0202453	-0.0080146	0.780333	1.motor_premotor_area	17q21.31
0.011767	0.625256	-0.0015639	0.948342	1.motor_premotor_area	21q21.3
0.0293612	0.301041	0.0230108	0.418518	1.motor_premotor_area	Xq13.2
-0.0409203	0.290421	0.0445945	0.248435	2.dorsolateral_prefrontal_area	1p22.1
-0.0073919	0.804618	-0.0116551	0.695992	2.dorsolateral_prefrontal_area	1q31.3
0.00485669	0.884046	-0.0128911	0.698169	2.dorsolateral_prefrontal_area	2p22.3
0.0284285	0.293686	0.00232197	0.931525	2.dorsolateral_prefrontal_area	2q22.1
-0.0485734	0.0527262	-0.0418894	0.0941927	2.dorsolateral_prefrontal_area	6p21.33
0.0723991	0.101155	0.0387461	0.37941	2.dorsolateral_prefrontal_area	6q23.1
0.013715	0.570186	0.00257186	0.915056	2.dorsolateral_prefrontal_area	7p11.2
-0.0099451	0.678526	0.0281479	0.239957	2.dorsolateral_prefrontal_area	7q11.22
0.0142781	0.553298	-0.024276	0.312646	2.dorsolateral_prefrontal_area	8p23.1
-0.0525746	0.0357218	-0.03441	0.16845	2.dorsolateral_prefrontal_area	11q13.2
-0.0055517	0.906069	0.0290612	0.536068	2.dorsolateral_prefrontal_area	12q13.11
0.00783547	0.753096	0.0497113	0.0456423	2.dorsolateral_prefrontal_area	12q21.2
-0.0117128	0.675956	-0.0345693	0.21656	2.dorsolateral_prefrontal_area	14q23.3
0.0103277	0.672234	0.0360053	0.139566	2.dorsolateral_prefrontal_area	16p11.2
-0.0207278	0.470405	0.0908828	0.00153317	2.dorsolateral_prefrontal_area	17q21.31
0.0144536	0.549002	0.0039526	0.869595	2.dorsolateral_prefrontal_area	21q21.3
0.0257259	0.36538	0.0192	0.498551	2.dorsolateral_prefrontal_area	Xq13.2
-0.0636475	0.0998445	-0.0038627	0.920341	3.dorsomedial_frontal_area	1p22.1
-0.0084422	0.777356	-0.019814	0.506433	3.dorsomedial_frontal_area	1q31.3
-0.026974	0.417556	-0.0951185	0.00423142	3.dorsomedial_frontal_area	2p22.3
0.0621126	0.0217003	0.0810632	0.00271254	3.dorsomedial_frontal_area	2q22.1
-0.0392107	0.117519	-0.0218047	0.383464	3.dorsomedial_frontal_area	6p21.33
0.0153303	0.728231	-0.101395	0.0214476	3.dorsomedial_frontal_area	6q23.1
0.0146222	0.544609	0.00669023	0.781376	3.dorsomedial_frontal_area	7p11.2
-0.02826	0.238518	-0.014079	0.556573	3.dorsomedial_frontal_area	7q11.22
0.0361898	0.13266	0.0237341	0.323458	3.dorsomedial_frontal_area	8p23.1
-0.0391815	0.11719	-0.0021026	0.93291	3.dorsomedial_frontal_area	11q13.2
-0.0302748	0.519562	-0.019104	0.684109	3.dorsomedial_frontal_area	12q13.11
-0.0237813	0.33933	-0.0199885	0.421376	3.dorsomedial_frontal_area	12q21.2
-0.0062091	0.824488	-0.0291422	0.297411	3.dorsomedial_frontal_area	14q23.3
-0.0008266	0.972963	0.0146266	0.548246	3.dorsomedial_frontal_area	16p11.2
-0.0463653	0.106144	0.0497474	0.0826413	3.dorsomedial_frontal_area	17q21.31
0.0131973	0.583935	-0.0002714	0.991005	3.dorsomedial_frontal_area	21q21.3
0.0154641	0.586032	-0.003233	0.909247	3.dorsomedial_frontal_area	Xq13.2
-0.0523245	0.176332	0.0231214	0.549765	4.orbitofrontal_area	1p22.1
0.00846543	0.776887	0.0252528	0.397506	4.orbitofrontal_area	1q31.3
0.0160781	0.629142	0.0186382	0.575238	4.orbitofrontal_area	2p22.3
0.0378411	0.1621	0.02241	0.407222	4.orbitofrontal_area	2q22.1
-0.045625	0.0687389	-0.0337292	0.177989	4.orbitofrontal_area	6p21.33
0.0530611	0.229416	-0.0072692	0.869083	4.orbitofrontal_area	6q23.1
0.0156974	0.515678	0.0134432	0.577389	4.orbitofrontal_area	7p11.2
-0.0277717	0.247008	-0.0123605	0.606018	4.orbitofrontal_area	7q11.22
-0.0024252	0.91977	-0.0652252	0.00672712	4.orbitofrontal_area	8p23.1
-0.0334157	0.181744	0.0109585	0.661097	4.orbitofrontal_area	11q13.2
-0.0257295	0.58437	-0.0133839	0.775787	4.orbitofrontal_area	12q13.11
0.0112492	0.651465	0.0606965	0.0147433	4.orbitofrontal_area	12q21.2
-0.0052757	0.850621	-0.0210263	0.452508	4.orbitofrontal_area	14q23.3
0.0125448	0.607216	0.0479801	0.0491358	4.orbitofrontal_area	16p11.2
-0.0531517	0.0641608	0.0257723	0.368888	4.orbitofrontal_area	17q21.31
0.00836714	0.728585	-0.0111233	0.644267	4.orbitofrontal_area	21q21.3
0.0274996	0.33313	0.0250873	0.376822	4.orbitofrontal_area	Xq13.2
-0.064715	0.0940845	-0.0061608	0.873362	5.pars_opercularis_area	1p22.1
-0.0005863	0.984323	0.00446517	0.88106	5.pars_opercularis_area	1q31.3
0.0190063	0.567608	0.0176104	0.596453	5.pars_opercularis_area	2p22.3
0.00654464	0.808687	-0.0400617	0.138448	5.pars_opercularis_area	2q22.1
-0.0060518	0.808955	0.0467853	0.061716	5.pars_opercularis_area	6p21.33
0.0975853	0.0269324	0.0907983	0.0395565	5.pars_opercularis_area	6q23.1
0.014281	0.55379	0.00715924	0.766638	5.pars_opercularis_area	7p11.2
-0.0440159	0.0662486	-0.0437255	0.0681062	5.pars_opercularis_area	7q11.22
0.0263015	0.274132	0.00607383	0.800638	5.pars_opercularis_area	8p23.1
-0.0206554	0.408505	0.0362539	0.146976	5.pars_opercularis_area	11q13.2
-0.003717	0.936936	0.0281028	0.549783	5.pars_opercularis_area	12q13.11
0.00286482	0.908301	0.0390964	0.116103	5.pars_opercularis_area	12q21.2
0.00938789	0.737233	0.00848989	0.761606	5.pars_opercularis_area	14q23.3
-0.0123618	0.612039	-0.0095223	0.696089	5.pars_opercularis_area	16p11.2
-0.0973578	0.00069204	-0.0693747	0.0156007	5.pars_opercularis_area	17q21.31
0.00220282	0.92712	-0.0249897	0.299551	5.pars_opercularis_area	21q21.3
0.0249939	0.378469	0.016231	0.567419	5.pars_opercularis_area	Xq13.2
-0.0481853	0.212553	0.0234971	0.54359	6.superior_temporal_area	1p22.1
-0.0149387	0.616641	-0.0280587	0.347521	6.superior_temporal_area	1q31.3
-0.0040987	0.901909	-0.0241614	0.467915	6.superior_temporal_area	2p22.3
0.030478	0.259608	0.0055687	0.836939	6.superior_temporal_area	2q22.1
-0.0173151	0.489148	0.0233521	0.351357	6.superior_temporal_area	6p21.33
0.0189728	0.667007	-0.0680345	0.123255	6.superior_temporal_area	6q23.1
0.0149296	0.535973	0.0059787	0.804416	6.superior_temporal_area	7p11.2
-0.0180664	0.450872	0.00693944	0.772308	6.superior_temporal_area	7q11.22
0.0453061	0.0596634	0.0440753	0.0671737	6.superior_temporal_area	8p23.1
-0.058253	0.0198088	-0.0471719	0.0593866	6.superior_temporal_area	11q13.2
-0.0453995	0.333933	-0.0442014	0.347272	6.superior_temporal_area	12q13.11
-0.0412716	0.0971459	-0.0516835	0.0379621	6.superior_temporal_area	12q21.2
-0.0013392	0.961828	-0.013187	0.637765	6.superior_temporal_area	14q23.3
-0.0156994	0.519561	-0.0171562	0.481962	6.superior_temporal_area	16p11.2
-0.0705607	0.0139092	-0.0145103	0.613164	6.superior_temporal_area	17q21.31
0.0246638	0.305863	0.0173922	0.470639	6.superior_temporal_area	21q21.3
0.028974	0.30733	0.0249617	0.379558	6.superior_temporal_area	Xq13.2
-0.0612717	0.113001	-0.0098748	0.798304	7.posterolateral_temporal_area	1p22.1
-0.0273815	0.358906	-0.0444953	0.135915	7.posterolateral_temporal_area	1q31.3
-0.0135023	0.684763	-0.0395008	0.234863	7.posterolateral_temporal_area	2p22.3
0.0378995	0.161034	0.0198248	0.463278	7.posterolateral_temporal_area	2q22.1
-0.0343143	0.170557	-0.0113846	0.649206	7.posterolateral_temporal_area	6p21.33
0.0767219	0.0819767	0.0506891	0.250291	7.posterolateral_temporal_area	6q23.1
0.00539602	0.82301	-0.0086687	0.719263	7.posterolateral_temporal_area	7p11.2
-0.0185867	0.43799	0.00118572	0.960524	7.posterolateral_temporal_area	7q11.22
0.040313	0.0938117	0.0286858	0.232939	7.posterolateral_temporal_area	8p23.1
-0.0406171	0.104223	-0.0117877	0.637109	7.posterolateral_temporal_area	11q13.2
-0.0276203	0.55667	-0.0106505	0.820633	7.posterolateral_temporal_area	12q13.11
-0.0364761	0.142647	-0.039488	0.1124	7.posterolateral_temporal_area	12q21.2
0.00452215	0.871632	0.00402486	0.88561	7.posterolateral_temporal_area	14q23.3
-0.0354065	0.146472	-0.0512063	0.0356948	7.posterolateral_temporal_area	16p11.2
-0.0433447	0.13075	0.0325463	0.256329	7.posterolateral_temporal_area	17q21.31
0.0082894	0.730751	-0.0082651	0.73143	7.posterolateral_temporal_area	21q21.3
-0.0373224	0.188587	-0.0952769	0.00079347	7.posterolateral_temporal_area	Xq13.2
-0.0118774	0.758553	0.0882214	0.022637	8.anteromedial_temporal_area	1p22.1
-0.0037643	0.899589	0.00101524	0.972885	8.anteromedial_temporal_area	1q31.3
0.00838882	0.800796	0.00396181	0.905261	8.anteromedial_temporal_area	2p22.3
0.0325289	0.2288	0.0108184	0.689309	8.anteromedial_temporal_area	2q22.1
-0.0390641	0.118619	-0.0203851	0.415935	8.anteromedial_temporal_area	6p21.33
0.074749	0.0900338	0.0394181	0.371856	8.anteromedial_temporal_area	6q23.1
-0.0039915	0.868541	-0.0285957	0.236331	8.anteromedial_temporal_area	7p11.2
-0.0199103	0.405911	0.00245006	0.918635	8.anteromedial_temporal_area	7q11.22
0.0191169	0.426609	-0.010687	0.657108	8.anteromedial_temporal_area	8p23.1
-0.0476316	0.0566715	-0.0225366	0.367683	8.anteromedial_temporal_area	11q13.2
-0.0452958	0.334921	-0.0468252	0.319449	8.anteromedial_temporal_area	12q13.11
-0.0213175	0.391356	-0.0130215	0.600998	8.anteromedial_temporal_area	12q21.2
0.0170564	0.542085	0.031868	0.255278	8.anteromedial_temporal_area	14q23.3
-0.0137922	0.571444	-0.0123049	0.614062	8.anteromedial_temporal_area	16p11.2
-0.0988619	0.00056999	-0.0725249	0.0115518	8.anteromedial_temporal_area	17q21.31
0.0157304	0.513595	0.00394901	0.869889	8.anteromedial_temporal_area	21q21.3
0.0143096	0.614036	-0.00761	0.788792	8.anteromedial_temporal_area	Xq13.2
-0.0207392	0.592062	0.0665202	0.0854743	9.inferior_parietal_area	1p22.1
0.00610912	0.838003	0.0215047	0.47138	9.inferior_parietal_area	1q31.3
-0.0013668	0.96726	-0.0174475	0.600034	9.inferior_parietal_area	2p22.3
0.00323765	0.904799	-0.0430927	0.111189	9.inferior_parietal_area	2q22.1
-0.0004718	0.984983	0.0508218	0.0425154	9.inferior_parietal_area	6p21.33
0.0799767	0.0701703	0.05741	0.193239	9.inferior_parietal_area	6q23.1
0.0271089	0.261774	0.0285034	0.237654	9.inferior_parietal_area	7p11.2
0.0104075	0.664466	0.0583842	0.0149233	9.inferior_parietal_area	7q11.22
0.0178833	0.457775	-0.0169441	0.481378	9.inferior_parietal_area	8p23.1
-0.033279	0.183651	0.00238366	0.924058	9.inferior_parietal_area	11q13.2
-0.0071803	0.878699	0.0180215	0.701459	9.inferior_parietal_area	12q13.11
-0.0312148	0.210195	-0.0307342	0.21693	9.inferior_parietal_area	12q21.2
0.00647558	0.81724	0.00901377	0.747502	9.inferior_parietal_area	14q23.3
-0.0077678	0.750317	-0.0042057	0.863097	9.inferior_parietal_area	16p11.2
-0.0714823	0.0128355	-0.0186477	0.515744	9.inferior_parietal_area	17q21.31
0.0125521	0.602764	-0.0019091	0.936858	9.inferior_parietal_area	21q21.3
0.0268461	0.34487	0.0201639	0.477666	9.inferior_parietal_area	Xq13.2
-0.0402088	0.298902	0.0250206	0.517628	10.superior_parietal_area	1p22.1
0.0185673	0.534381	0.0324566	0.27703	10.superior_parietal_area	1q31.3
0.0423516	0.203517	0.058895	0.0767821	10.superior_parietal_area	2p22.3
0.00083952	0.975261	-0.0402276	0.137002	10.superior_parietal_area	2q22.1
-0.0315728	0.207915	-0.0074299	0.766739	10.superior_parietal_area	6p21.33
-0.0203119	0.645532	-0.125294	0.00453598	10.superior_parietal_area	6q23.1
0.0184208	0.445728	0.0136092	0.572836	10.superior_parietal_area	7p11.2
-0.0156826	0.513391	0.0117086	0.625274	10.superior_parietal_area	7q11.22
0.0249708	0.299874	0.0044452	0.853444	10.superior_parietal_area	8p23.1
-0.0242144	0.333317	0.0150977	0.546	10.superior_parietal_area	11q13.2
-0.0856358	0.0688082	-0.117715	0.0123144	10.superior_parietal_area	12q13.11
-0.0169884	0.495254	-0.005163	0.835658	10.superior_parietal_area	12q21.2
-0.0042982	0.878095	-0.0154472	0.581142	10.superior_parietal_area	14q23.3
-0.0094888	0.697492	-0.0039661	0.87082	10.superior_parietal_area	16p11.2
-0.0543413	0.0585049	0.0060031	0.834264	10.superior_parietal_area	17q21.31
0.0131235	0.586376	0.00100616	0.966696	10.superior_parietal_area	21q21.3
0.0179403	0.527891	0.00439937	0.876875	10.superior_parietal_area	Xq13.2
-0.105307	0.00645642	-0.0878376	0.023218	11.precuneus_area	1p22.1
0.00594883	0.841957	0.0155562	0.602467	11.precuneus_area	1q31.3
0.00803693	0.809001	-0.0036705	0.912188	11.precuneus_area	2p22.3
0.0257335	0.34109	-0.007249	0.788764	11.precuneus_area	2q22.1
-0.0311881	0.212785	-0.0051073	0.838475	11.precuneus_area	6p21.33
0.0486972	0.2694	-0.0093434	0.832338	11.precuneus_area	6q23.1
-0.0024963	0.91756	-0.0283635	0.240109	11.precuneus_area	7p11.2
-0.0353216	0.14044	-0.0261018	0.27646	11.precuneus_area	7q11.22
0.0193947	0.419956	-0.0114617	0.633978	11.precuneus_area	8p23.1
-0.0132871	0.59491	0.0446343	0.0744279	11.precuneus_area	11q13.2
-0.0220311	0.63908	-0.0153527	0.744061	11.precuneus_area	12q13.11
-0.0321813	0.195735	-0.0313237	0.208385	11.precuneus_area	12q21.2
0.0272243	0.330558	0.0424619	0.129557	11.precuneus_area	14q23.3
-0.0152411	0.531757	-0.0138707	0.569687	11.precuneus_area	16p11.2
-0.0716581	0.0124811	-0.0204934	0.475215	11.precuneus_area	17q21.31
0.0367111	0.127456	0.0447985	0.0631827	11.precuneus_area	21q21.3
0.0162365	0.567195	0.00062484	0.98245	11.precuneus_area	Xq13.2
-0.071063	0.0662713	-0.0275738	0.476477	12.occipital_area	1p22.1
0.00334066	0.910939	0.00715715	0.810818	12.occipital_area	1q31.3
0.0349581	0.293622	0.0468205	0.160047	12.occipital_area	2p22.3
0.01556	0.565246	-0.0188944	0.485482	12.occipital_area	2q22.1
-0.0085623	0.732549	0.0325763	0.19409	12.occipital_area	6p21.33
0.0469451	0.287508	-0.0038529	0.930512	12.occipital_area	6q23.1
0.0091824	0.703697	-0.0027468	0.909519	12.occipital_area	7p11.2
-0.0179799	0.453436	0.00406318	0.86561	12.occipital_area	7q11.22
0.0240513	0.317761	5.01e-05	0.99834	12.occipital_area	8p23.1
-0.0371673	0.137377	-0.0047319	0.850124	12.occipital_area	11q13.2
0.0213159	0.650342	0.0717113	0.127755	12.occipital_area	12q13.11
-0.0084921	0.733032	0.0099664	0.689259	12.occipital_area	12q21.2
0.0131361	0.63906	0.0167624	0.549964	12.occipital_area	14q23.3
0.0109834	0.652586	0.0301288	0.217434	12.occipital_area	16p11.2
-0.078947	0.00597366	-0.0345421	0.229338	12.occipital_area	17q21.31
-3.28e-05	0.998913	-0.0207694	0.389479	12.occipital_area	21q21.3
0.0292244	0.303591	0.0240371	0.397983	12.occipital_area	Xq13.2
0.0110091	0.775735	0.0690768	0.0733341	1.motor_premotor_SMA_thickness	1p22.1
-0.0094191	0.752234	-0.008134	0.784713	1.motor_premotor_SMA_thickness	1q31.3
-0.0318082	0.338785	0.00462325	0.889191	1.motor_premotor_SMA_thickness	2p22.3
0.0523352	0.0529034	0.0875116	0.00118784	1.motor_premotor_SMA_thickness	2q22.1
-0.0293197	0.241481	-0.0165934	0.506506	1.motor_premotor_SMA_thickness	6p21.33
-0.0509704	0.247695	-0.0487781	0.26764	1.motor_premotor_SMA_thickness	6q23.1
-0.0406701	0.0918061	-0.0444863	0.064627	1.motor_premotor_SMA_thickness	7p11.2
0.0187279	0.4344	-0.0038098	0.873393	1.motor_premotor_SMA_thickness	7q11.22
-0.0154298	0.521119	-0.0730823	0.00234034	1.motor_premotor_SMA_thickness	8p23.1
0.0210005	0.400702	0.0352085	0.158047	1.motor_premotor_SMA_thickness	11q13.2
-0.045509	0.332697	-0.040209	0.391092	1.motor_premotor_SMA_thickness	12q13.11
-0.0061883	0.803505	-0.0146326	0.555508	1.motor_premotor_SMA_thickness	12q21.2
0.0433341	0.121489	0.0428945	0.124544	1.motor_premotor_SMA_thickness	14q23.3
-0.0035637	0.883751	-0.0408096	0.093452	1.motor_premotor_SMA_thickness	16p11.2
0.00401657	0.888588	-0.004527	0.874286	1.motor_premotor_SMA_thickness	17q21.31
-0.0139718	0.561802	-0.0194515	0.418321	1.motor_premotor_SMA_thickness	21q21.3
0.0909694	0.00135791	0.053346	0.0596583	1.motor_premotor_SMA_thickness	Xq13.2
0.0185012	0.632813	0.023407	0.545506	2.superior_parietal_thickness	1p22.1
0.00510122	0.864517	0.00436623	0.883877	2.superior_parietal_thickness	1q31.3
0.0606126	0.0689471	0.0617658	0.063809	2.superior_parietal_thickness	2p22.3
0.0263362	0.330902	0.0293255	0.278926	2.superior_parietal_thickness	2q22.1
-0.0343987	0.170271	-0.0332764	0.184601	2.superior_parietal_thickness	6p21.33
-0.0369134	0.403441	-0.0380743	0.388775	2.superior_parietal_thickness	6q23.1
0.00151199	0.950114	0.00073394	0.975771	2.superior_parietal_thickness	7p11.2
-0.0037098	0.877188	-0.0053769	0.822761	2.superior_parietal_thickness	7q11.22
0.0057531	0.811299	0.00116029	0.961592	2.superior_parietal_thickness	8p23.1
0.00504473	0.840331	0.00678843	0.78629	2.superior_parietal_thickness	11q13.2
-0.0288763	0.539596	-0.030668	0.514698	2.superior_parietal_thickness	12q13.11
0.0333097	0.181422	0.0331891	0.18297	2.superior_parietal_thickness	12q21.2
0.011041	0.693721	0.0117667	0.674682	2.superior_parietal_thickness	14q23.3
-0.0097981	0.688286	-0.0123433	0.613253	2.superior_parietal_thickness	16p11.2
-0.0406997	0.15665	-0.0412889	0.150703	2.superior_parietal_thickness	17q21.31
-0.016004	0.50721	-0.0168586	0.484762	2.superior_parietal_thickness	21q21.3
0.0213945	0.451819	0.0203687	0.473758	2.superior_parietal_thickness	Xq13.2
-0.0100337	0.794694	-0.0360575	0.350324	3.inferior_parietal_thickness	1p22.1
0.0640128	0.0315893	0.0589724	0.0479247	3.inferior_parietal_thickness	1q31.3
0.0338137	0.308139	0.0192297	0.562648	3.inferior_parietal_thickness	2p22.3
0.0621097	0.0213301	0.033205	0.218847	3.inferior_parietal_thickness	2q22.1
-0.0745666	0.00284637	-0.0714913	0.00426967	3.inferior_parietal_thickness	6p21.33
-0.119101	0.00681093	-0.102167	0.0204086	3.inferior_parietal_thickness	6q23.1
-0.0254778	0.289763	-0.0178042	0.459946	3.inferior_parietal_thickness	7p11.2
-0.0003759	0.987452	0.0116919	0.625181	3.inferior_parietal_thickness	7q11.22
-0.0365595	0.127649	0.00115699	0.961587	3.inferior_parietal_thickness	8p23.1
0.0109549	0.660393	0.00194125	0.938014	3.inferior_parietal_thickness	11q13.2
-0.0939525	0.0450854	-0.08015	0.0877183	3.inferior_parietal_thickness	12q13.11
0.0544241	0.0283536	0.0561086	0.0239795	3.inferior_parietal_thickness	12q21.2
-0.0095546	0.732161	-0.0165103	0.554728	3.inferior_parietal_thickness	14q23.3
0.0259426	0.286113	0.0428347	0.0785976	3.inferior_parietal_thickness	16p11.2
-0.0121338	0.671461	-0.0038486	0.89311	3.inferior_parietal_thickness	17q21.31
0.0027387	0.909255	0.00808715	0.736749	3.inferior_parietal_thickness	21q21.3
0.012323	0.663393	0.0209175	0.46059	3.inferior_parietal_thickness	Xq13.2
-0.0270264	0.484522	-0.0511724	0.185422	4.perisylvian_thickness	1p22.1
0.0557646	0.0617901	0.0570867	0.0557256	4.perisylvian_thickness	1q31.3
0.0804436	0.0156361	0.0654962	0.048888	4.perisylvian_thickness	2p22.3
-0.0042317	0.875646	-0.0258898	0.338098	4.perisylvian_thickness	2q22.1
-0.0594802	0.0175758	-0.0589661	0.0185075	4.perisylvian_thickness	6p21.33
-0.0096201	0.827348	0.00199404	0.96392	4.perisylvian_thickness	6q23.1
-0.0069499	0.773316	-0.0017019	0.943734	4.perisylvian_thickness	7p11.2
0.00212047	0.929501	0.0115767	0.628889	4.perisylvian_thickness	7q11.22
-0.0055207	0.818498	0.0271708	0.258491	4.perisylvian_thickness	8p23.1
0.0094544	0.70529	-0.0025564	0.918502	4.perisylvian_thickness	11q13.2
-0.0259782	0.580428	-0.0180002	0.701548	4.perisylvian_thickness	12q13.11
0.0207139	0.405149	0.022128	0.373572	4.perisylvian_thickness	12q21.2
-0.0470555	0.0928063	-0.0498316	0.0749238	4.perisylvian_thickness	14q23.3
0.0380019	0.119172	0.0542751	0.0259854	4.perisylvian_thickness	16p11.2
0.00738036	0.796944	0.0116514	0.684419	4.perisylvian_thickness	17q21.31
0.0113508	0.637542	0.0173029	0.47239	4.perisylvian_thickness	21q21.3
-0.0319103	0.261026	-0.0226984	0.423709	4.perisylvian_thickness	Xq13.2
0.00282148	0.941776	0.0325208	0.399647	5.occipital_thickness	1p22.1
0.0472788	0.112985	0.0396019	0.184064	5.occipital_thickness	1q31.3
0.0504775	0.128913	0.0568279	0.0872181	5.occipital_thickness	2p22.3
-0.0025152	0.925834	0.0233251	0.387768	5.occipital_thickness	2q22.1
-0.0887723	0.00039297	-0.081034	0.00120385	5.occipital_thickness	6p21.33
-0.112991	0.0103924	-0.10891	0.0134608	5.occipital_thickness	6q23.1
0.00493462	0.837826	0.00249208	0.917629	5.occipital_thickness	7p11.2
0.0197779	0.408918	0.00784468	0.743114	5.occipital_thickness	7q11.22
-0.0254594	0.289595	-0.0595284	0.0132655	5.occipital_thickness	8p23.1
0.0129727	0.603534	0.0228548	0.359995	5.occipital_thickness	11q13.2
-0.0267933	0.568307	-0.0337279	0.472397	5.occipital_thickness	12q13.11
0.029216	0.239993	0.0247173	0.319915	5.occipital_thickness	12q21.2
2.77e-05	0.999211	0.00385228	0.890392	5.occipital_thickness	14q23.3
0.0182497	0.453851	-0.005488	0.821693	5.occipital_thickness	16p11.2
-0.0104414	0.715631	-0.015186	0.596027	5.occipital_thickness	17q21.31
-0.0080053	0.739484	-0.013022	0.588362	5.occipital_thickness	21q21.3
-0.0162688	0.566295	-0.0212104	0.454397	5.occipital_thickness	Xq13.2
0.0833732	0.0307035	0.0290461	0.453292	6.ventromedial_occipital_thickness	1p22.1
-0.0079808	0.788695	0.0423066	0.157172	6.ventromedial_occipital_thickness	1q31.3
0.0340858	0.304406	-0.0407055	0.221942	6.ventromedial_occipital_thickness	2p22.3
0.0734099	0.00653391	-0.0036381	0.893164	6.ventromedial_occipital_thickness	2q22.1
0.00750509	0.763852	0.00121974	0.961219	6.ventromedial_occipital_thickness	6p21.33
-0.0225164	0.608876	-0.0167888	0.703984	6.ventromedial_occipital_thickness	6q23.1
-0.0139443	0.562408	-0.0066933	0.781852	6.ventromedial_occipital_thickness	7p11.2
-0.0327004	0.171503	0.0127309	0.595964	6.ventromedial_occipital_thickness	7q11.22
-0.0950454	7.64e-05	0.0207751	0.388707	6.ventromedial_occipital_thickness	8p23.1
0.0255483	0.305692	0.0122314	0.625271	6.ventromedial_occipital_thickness	11q13.2
-0.0125685	0.788651	-0.0272478	0.562768	6.ventromedial_occipital_thickness	12q13.11
-0.0111284	0.653935	-0.0314357	0.207305	6.ventromedial_occipital_thickness	12q21.2
0.0152626	0.584689	0.0415734	0.138242	6.ventromedial_occipital_thickness	14q23.3
-0.0565223	0.0201989	0.0275032	0.260236	6.ventromedial_occipital_thickness	16p11.2
-0.0117679	0.680904	0.0219199	0.445579	6.ventromedial_occipital_thickness	17q21.31
-0.0157616	0.511987	-0.0053426	0.82481	6.ventromedial_occipital_thickness	21q21.3
-0.0185572	0.512332	-0.0197239	0.48798	6.ventromedial_occipital_thickness	Xq13.2
-0.0682323	0.0777184	-0.0563526	0.145109	7.ventral_frontal_thickness	1p22.1
-0.0029943	0.920113	-0.0046609	0.875946	7.ventral_frontal_thickness	1q31.3
0.0102813	0.75732	0.0147723	0.657065	7.ventral_frontal_thickness	2p22.3
0.0320514	0.236063	0.0432689	0.109726	7.ventral_frontal_thickness	2q22.1
-0.0332432	0.184474	-0.0326871	0.191928	7.ventral_frontal_thickness	6p21.33
0.0618953	0.160697	0.0607192	0.1688	7.ventral_frontal_thickness	6q23.1
0.0129448	0.591712	0.0103954	0.66667	7.ventral_frontal_thickness	7p11.2
-0.0254513	0.288435	-0.0299493	0.211623	7.ventral_frontal_thickness	7q11.22
0.0294386	0.221239	0.0158667	0.509678	7.ventral_frontal_thickness	8p23.1
-0.0407455	0.103276	-0.0373213	0.135623	7.ventral_frontal_thickness	11q13.2
-0.024878	0.596654	-0.0272318	0.5624	7.ventral_frontal_thickness	12q13.11
-0.0168975	0.497183	-0.0193635	0.436573	7.ventral_frontal_thickness	12q21.2
0.00482696	0.863118	0.00552159	0.84366	7.ventral_frontal_thickness	14q23.3
-0.007807	0.748895	-0.016715	0.493146	7.ventral_frontal_thickness	16p11.2
-0.0720917	0.0120182	-0.0748274	0.00913945	7.ventral_frontal_thickness	17q21.31
0.0154475	0.521515	0.0130588	0.587897	7.ventral_frontal_thickness	21q21.3
0.0186503	0.511315	0.0157943	0.578065	7.ventral_frontal_thickness	Xq13.2
-0.0035657	0.926465	-0.0125374	0.745561	8.temporal_pole_thickness	1p22.1
-0.0791455	0.00800042	-0.0774172	0.00948493	8.temporal_pole_thickness	1q31.3
-0.0426768	0.199252	-0.0457621	0.1687	8.temporal_pole_thickness	2p22.3
-0.0270847	0.316231	-0.0358846	0.184271	8.temporal_pole_thickness	2q22.1
0.0757338	0.00248988	0.0737461	0.00322815	8.temporal_pole_thickness	6p21.33
0.0571794	0.194602	0.0590497	0.18043	8.temporal_pole_thickness	6q23.1
-0.0022046	0.927149	-0.0009176	0.969644	8.temporal_pole_thickness	7p11.2
-0.0246892	0.302665	-0.020521	0.391613	8.temporal_pole_thickness	7q11.22
-0.0107873	0.653651	0.00207906	0.931089	8.temporal_pole_thickness	8p23.1
-0.0212616	0.394748	-0.0237358	0.342108	8.temporal_pole_thickness	11q13.2
0.0031252	0.946945	0.00442482	0.924941	8.temporal_pole_thickness	12q13.11
-0.0237534	0.339452	-0.0230549	0.353868	8.temporal_pole_thickness	12q21.2
0.0276212	0.323444	0.0251203	0.369202	8.temporal_pole_thickness	14q23.3
-0.0307186	0.207473	-0.0236552	0.331702	8.temporal_pole_thickness	16p11.2
0.00446064	0.876333	0.00721172	0.801363	8.temporal_pole_thickness	17q21.31
0.0115829	0.630445	0.0137736	0.567285	8.temporal_pole_thickness	21q21.3
0.0423984	0.135097	0.0446579	0.115528	8.temporal_pole_thickness	Xq13.2
-0.0761787	0.0485593	-0.0785545	0.0419549	9.medial_temporal_thickness	1p22.1
-0.0416804	0.16211	-0.0414176	0.164762	9.medial_temporal_thickness	1q31.3
0.00891268	0.788484	0.00842299	0.799847	9.medial_temporal_thickness	2p22.3
0.0353493	0.190609	0.0333219	0.217292	9.medial_temporal_thickness	2q22.1
-0.0546343	0.0289671	-0.0547601	0.0285961	9.medial_temporal_thickness	6p21.33
0.0627608	0.154295	0.0634129	0.15005	9.medial_temporal_thickness	6q23.1
0.00956767	0.691338	0.00987186	0.682046	9.medial_temporal_thickness	7p11.2
-0.0004587	0.984711	0.00031359	0.989547	9.medial_temporal_thickness	7q11.22
-0.0371379	0.122242	-0.0353801	0.140929	9.medial_temporal_thickness	8p23.1
-0.0079735	0.749451	-0.0088308	0.723557	9.medial_temporal_thickness	11q13.2
0.00908076	0.84659	0.0094895	0.839773	9.medial_temporal_thickness	12q13.11
0.0408107	0.100591	0.0412475	0.0969956	9.medial_temporal_thickness	12q21.2
-0.0603157	0.0310131	-0.0608598	0.0295253	9.medial_temporal_thickness	14q23.3
0.0452158	0.0634094	0.0462004	0.05786	9.medial_temporal_thickness	16p11.2
-0.0331997	0.246522	-0.0329468	0.250128	9.medial_temporal_thickness	17q21.31
0.0436356	0.0698146	0.0438657	0.0683473	9.medial_temporal_thickness	21q21.3
-0.016502	0.560546	-0.0158636	0.5758	9.medial_temporal_thickness	Xq13.2
-0.0073167	0.849903	0.0595519	0.122902	10.middle_temporal_thickness	1p22.1
0.0570896	0.0558742	0.0303126	0.309065	10.middle_temporal_thickness	1q31.3
0.0166641	0.616429	0.018462	0.578258	10.middle_temporal_thickness	2p22.3
0.0350603	0.194865	0.0704355	0.00911052	10.middle_temporal_thickness	2q22.1
-0.0592589	0.0180087	-0.0392768	0.116203	10.middle_temporal_thickness	6p21.33
-0.0310371	0.481688	-0.0348469	0.428749	10.middle_temporal_thickness	6q23.1
-0.0043625	0.856531	-0.0155402	0.518842	10.middle_temporal_thickness	7p11.2
-0.0162825	0.496955	-0.0310818	0.193994	10.middle_temporal_thickness	7q11.22
-0.0190713	0.427984	-0.074927	0.00182375	10.middle_temporal_thickness	8p23.1
-0.0187049	0.454371	0.00274324	0.912474	10.middle_temporal_thickness	11q13.2
-0.0854624	0.0690754	-0.0839094	0.073771	10.middle_temporal_thickness	12q13.11
0.0258135	0.299596	0.0133654	0.590539	10.middle_temporal_thickness	12q21.2
-0.0619858	0.0268577	-0.035347	0.205945	10.middle_temporal_thickness	14q23.3
-0.0112493	0.644574	-0.0417846	0.0861288	10.middle_temporal_thickness	16p11.2
-0.0053777	0.85129	-0.0111195	0.697785	10.middle_temporal_thickness	17q21.31
-0.0169142	0.482684	-0.0255643	0.287869	10.middle_temporal_thickness	21q21.3
-0.003157	0.911456	-0.0196249	0.488659	10.middle_temporal_thickness	Xq13.2
0.0683567	0.0770697	0.091547	0.0177771	11.dorsolateral_prefrontal_thickness	1p22.1
0.0384638	0.197522	0.0322042	0.280007	11.dorsolateral_prefrontal_thickness	1q31.3
0.00288473	0.930884	0.0126214	0.703991	11.dorsolateral_prefrontal_thickness	2p22.3
-0.0088046	0.744697	0.0119539	0.658011	11.dorsolateral_prefrontal_thickness	2q22.1
0.0553667	0.0270624	0.0586416	0.01907	11.dorsolateral_prefrontal_thickness	6p21.33
-0.0427402	0.332521	-0.0476729	0.279162	11.dorsolateral_prefrontal_thickness	6q23.1
0.0104378	0.665273	0.00451635	0.85132	11.dorsolateral_prefrontal_thickness	7p11.2
-0.0103595	0.66554	-0.0185348	0.438727	11.dorsolateral_prefrontal_thickness	7q11.22
0.0198093	0.41024	-0.0125098	0.602583	11.dorsolateral_prefrontal_thickness	8p23.1
0.0451576	0.0708907	0.0512894	0.0399926	11.dorsolateral_prefrontal_thickness	11q13.2
0.00775363	0.868941	0.00410886	0.930236	11.dorsolateral_prefrontal_thickness	12q13.11
-0.002438	0.921935	-0.006301	0.799819	11.dorsolateral_prefrontal_thickness	12q21.2
0.00287631	0.918144	0.0065525	0.814664	11.dorsolateral_prefrontal_thickness	14q23.3
-0.0649505	0.00775161	-0.079683	0.00107602	11.dorsolateral_prefrontal_thickness	16p11.2
0.00685249	0.811159	0.00272077	0.924327	11.dorsolateral_prefrontal_thickness	17q21.31
-0.0287659	0.232468	-0.0357401	0.137475	11.dorsolateral_prefrontal_thickness	21q21.3
-0.0218036	0.442419	-0.028682	0.311707	11.dorsolateral_prefrontal_thickness	Xq13.2
-0.0237022	0.539557	-0.0484125	0.210075	12.medial_prefrontal_thickness	1p22.1
-0.0447128	0.133933	-0.0395672	0.184585	12.medial_prefrontal_thickness	1q31.3
0.0127431	0.701467	0.00461529	0.889541	12.medial_prefrontal_thickness	2p22.3
-0.0135983	0.614815	-0.0327337	0.22566	12.medial_prefrontal_thickness	2q22.1
0.0387256	0.121786	0.0356257	0.154456	12.medial_prefrontal_thickness	6p21.33
0.0661714	0.133358	0.0690458	0.11719	12.medial_prefrontal_thickness	6q23.1
0.0247814	0.304098	0.026877	0.264878	12.medial_prefrontal_thickness	7p11.2
-0.0084596	0.723942	0.00037602	0.98747	12.medial_prefrontal_thickness	7q11.22
0.00782851	0.744709	0.0343467	0.153032	12.medial_prefrontal_thickness	8p23.1
-0.0195489	0.433931	-0.0275169	0.270579	12.medial_prefrontal_thickness	11q13.2
0.103362	0.0278017	0.104414	0.0262045	12.medial_prefrontal_thickness	12q13.11
-0.0071905	0.772441	-0.0039306	0.874354	12.medial_prefrontal_thickness	12q21.2
-0.018356	0.511687	-0.0204586	0.464404	12.medial_prefrontal_thickness	14q23.3
-0.0717672	0.00324578	-0.0551705	0.0235696	12.medial_prefrontal_thickness	16p11.2
0.0312114	0.27625	0.0357717	0.211944	12.medial_prefrontal_thickness	17q21.31
0.0331529	0.168562	0.0361981	0.132645	12.medial_prefrontal_thickness	21q21.3
0.0358603	0.20626	0.0416399	0.142093	12.medial_prefrontal_thickness	Xq13.2
-0.0682323	0.0777184	-0.0682323	0.0777184	total_surface_area	1p22.1
-0.0029943	0.920113	-0.0029943	0.920113	total_surface_area	1q31.3
0.0102813	0.75732	0.0102813	0.75732	total_surface_area	2p22.3
0.0320514	0.236063	0.0320514	0.236063	total_surface_area	2q22.1
-0.0332432	0.184474	-0.0332432	0.184474	total_surface_area	6p21.33
0.0618953	0.160697	0.0618953	0.160697	total_surface_area	6q23.1
0.0129448	0.591712	0.0129448	0.591712	total_surface_area	7p11.2
-0.0254513	0.288435	-0.0254513	0.288435	total_surface_area	7q11.22
0.0294386	0.221239	0.0294386	0.221239	total_surface_area	8p23.1
-0.0407455	0.103276	-0.0407455	0.103276	total_surface_area	11q13.2
-0.024878	0.596654	-0.024878	0.596654	total_surface_area	12q13.11
-0.0168975	0.497183	-0.0168975	0.497183	total_surface_area	12q21.2
0.00482696	0.863118	0.00482696	0.863118	total_surface_area	14q23.3
-0.007807	0.748895	-0.007807	0.748895	total_surface_area	16p11.2
-0.0720917	0.0120182	-0.0720917	0.0120182	total_surface_area	17q21.31
0.0154475	0.521515	0.0154475	0.521515	total_surface_area	21q21.3
0.0186503	0.511315	0.0186503	0.511315	total_surface_area	Xq13.2
0.0833732	0.0307035	0.0833732	0.0307035	mean_thickness	1p22.1
-0.0079808	0.788695	-0.0079808	0.788695	mean_thickness	1q31.3
0.0340858	0.304406	0.0340858	0.304406	mean_thickness	2p22.3
0.0734099	0.00653391	0.0734099	0.00653391	mean_thickness	2q22.1
0.00750509	0.763852	0.00750509	0.763852	mean_thickness	6p21.33
-0.0225164	0.608876	-0.0225164	0.608876	mean_thickness	6q23.1
-0.0139443	0.562408	-0.0139443	0.562408	mean_thickness	7p11.2
-0.0327004	0.171503	-0.0327004	0.171503	mean_thickness	7q11.22
-0.0950454	7.64e-05	-0.0950454	7.64e-05	mean_thickness	8p23.1
0.0255483	0.305692	0.0255483	0.305692	mean_thickness	11q13.2
-0.0125685	0.788651	-0.0125685	0.788651	mean_thickness	12q13.11
-0.0111284	0.653935	-0.0111284	0.653935	mean_thickness	12q21.2
0.0152626	0.584689	0.0152626	0.584689	mean_thickness	14q23.3
-0.0565223	0.0201989	-0.0565223	0.0201989	mean_thickness	16p11.2
-0.0117679	0.680904	-0.0117679	0.680904	mean_thickness	17q21.31
-0.0157616	0.511987	-0.0157616	0.511987	mean_thickness	21q21.3
-0.0185572	0.512332	-0.0185572	0.512332	mean_thickness	Xq13.2

## Sheet: ABCD_subcortical_ROI
ABCD results of association analysis of subcortical morphometric measures and inversion genotypes by scoreInvHap.
adj_global: with adjustment for global measures
beta	pval	beta_adj_global	pval_adj_global	ROI	inversion
0.00074667	0.984568	0.0247846	0.521566	1.brainstem	1p22.1
0.0136026	0.648101	0.00905325	0.761704	1.brainstem	1q31.3
0.0359124	0.279633	0.0328592	0.323374	1.brainstem	2p22.3
0.0450274	0.0954477	0.0171885	0.525103	1.brainstem	2q22.1
0.00479562	0.847894	0.0197059	0.431413	1.brainstem	6p21.33
0.0246593	0.575549	-0.005567	0.899583	1.brainstem	6q23.1
-0.0037304	0.876949	-0.0147213	0.541872	1.brainstem	7p11.2
0.0439788	0.0661735	0.0605849	0.0115336	1.brainstem	7q11.22
0.00722769	0.763503	0.0117564	0.625147	1.brainstem	8p23.1
-0.0463269	0.0635269	-0.013348	0.593464	1.brainstem	11q13.2
0.0272215	0.561858	0.053679	0.253517	1.brainstem	12q13.11
-0.0170372	0.492876	-0.0142717	0.566338	1.brainstem	12q21.2
0.0369655	0.186014	0.0328215	0.241105	1.brainstem	14q23.3
0.00675542	0.781421	0.0219629	0.367854	1.brainstem	16p11.2
-0.124509	1.42e-05	-0.0833875	0.00367484	1.brainstem	17q21.31
0.0176447	0.463276	0.00832669	0.729684	1.brainstem	21q21.3
-0.0148223	0.601042	-0.0014531	0.959186	1.brainstem	Xq13.2
-0.0064617	0.867174	0.0258247	0.504472	2.thalamus	1p22.1
0.0489182	0.101079	0.0644439	0.031028	2.thalamus	1q31.3
0.0551422	0.0972255	0.0620689	0.0623111	2.thalamus	2p22.3
0.0497575	0.0656449	0.0153846	0.569693	2.thalamus	2q22.1
-0.0278252	0.2662	-0.0250609	0.317304	2.thalamus	6p21.33
0.0132708	0.763364	-0.0253779	0.565346	2.thalamus	6q23.1
0.0212006	0.3793	0.0162373	0.501307	2.thalamus	7p11.2
0.00873701	0.715283	0.0173487	0.46951	2.thalamus	7q11.22
-0.0056693	0.813581	-0.0082748	0.731073	2.thalamus	8p23.1
-0.039885	0.11044	-0.0017952	0.942794	2.thalamus	11q13.2
0.0248045	0.597409	0.0576988	0.219943	2.thalamus	12q13.11
0.00806998	0.745525	0.0233652	0.348091	2.thalamus	12q21.2
0.013315	0.634076	0.00244316	0.930497	2.thalamus	14q23.3
0.00810728	0.739353	0.031439	0.197657	2.thalamus	16p11.2
-0.10205	0.00037525	-0.0465191	0.105166	2.thalamus	17q21.31
0.0184093	0.444514	0.00752759	0.754875	2.thalamus	21q21.3
-0.0108034	0.70335	0.0123183	0.664584	2.thalamus	Xq13.2
0.0372091	0.335844	0.063764	0.0995644	3.cerebellum_cortex	1p22.1
0.00466067	0.875917	-0.0006487	0.982683	3.cerebellum_cortex	1q31.3
0.0350092	0.292621	0.0305034	0.359766	3.cerebellum_cortex	2p22.3
0.0520653	0.0542361	0.0297005	0.272685	3.cerebellum_cortex	2q22.1
-0.0191254	0.445004	-0.0131853	0.598953	3.cerebellum_cortex	6p21.33
0.0255023	0.563145	0.00129194	0.976662	3.cerebellum_cortex	6q23.1
-0.0020324	0.932871	-0.0081983	0.73434	3.cerebellum_cortex	7p11.2
0.0243985	0.308715	0.0327139	0.172866	3.cerebellum_cortex	7q11.22
0.0123734	0.607025	0.0139065	0.563722	3.cerebellum_cortex	8p23.1
-0.0357409	0.152858	-0.0096578	0.69961	3.cerebellum_cortex	11q13.2
0.0688626	0.142902	0.0994098	0.0346896	3.cerebellum_cortex	12q13.11
0.0051376	0.836412	0.0103468	0.677906	3.cerebellum_cortex	12q21.2
0.0244512	0.382383	0.0156765	0.575918	3.cerebellum_cortex	14q23.3
-0.0180403	0.459392	-0.0108975	0.655332	3.cerebellum_cortex	16p11.2
-0.0923051	0.00130115	-0.0501126	0.0810619	3.cerebellum_cortex	17q21.31
0.00431524	0.857845	-0.0048257	0.841437	3.cerebellum_cortex	21q21.3
-0.0158908	0.57564	-0.0046847	0.869086	3.cerebellum_cortex	Xq13.2
-0.008181	0.832326	0.0101705	0.792676	4.cerebellum_white_matter	1p22.1
0.00185751	0.950353	-0.0044392	0.881877	4.cerebellum_white_matter	1q31.3
0.00688689	0.8359	-0.0022146	0.946966	4.cerebellum_white_matter	2p22.3
0.0477156	0.0775507	0.02634	0.330482	4.cerebellum_white_matter	2q22.1
-0.0065728	0.79284	0.00247839	0.921227	4.cerebellum_white_matter	6p21.33
0.0350729	0.426302	0.0142102	0.747544	4.cerebellum_white_matter	6q23.1
-0.0133838	0.578919	-0.0220692	0.360827	4.cerebellum_white_matter	7p11.2
0.0345761	0.14898	0.0432527	0.0714504	4.cerebellum_white_matter	7q11.22
0.00651127	0.786552	0.00899092	0.70886	4.cerebellum_white_matter	8p23.1
-0.0433746	0.0826405	-0.0176257	0.481181	4.cerebellum_white_matter	11q13.2
0.0449358	0.338779	0.0665092	0.157441	4.cerebellum_white_matter	12q13.11
0.00904406	0.716107	0.0138536	0.578026	4.cerebellum_white_matter	12q21.2
0.0522895	0.0616799	0.0471972	0.0921184	4.cerebellum_white_matter	14q23.3
0.0273841	0.261207	0.0407469	0.0950628	4.cerebellum_white_matter	16p11.2
-0.0916911	0.00139372	-0.0499459	0.0819724	4.cerebellum_white_matter	17q21.31
0.00866088	0.719092	-0.0006359	0.978962	4.cerebellum_white_matter	21q21.3
-0.0374926	0.186429	-0.0296103	0.297395	4.cerebellum_white_matter	Xq13.2
0.0130299	0.736161	0.0356829	0.355936	5.caudate_nucleus	1p22.1
-0.0193675	0.516549	-0.0278542	0.350639	5.caudate_nucleus	1q31.3
0.0374875	0.259929	0.0350071	0.292546	5.caudate_nucleus	2p22.3
0.0113923	0.673621	-0.020746	0.442872	5.caudate_nucleus	2q22.1
-0.0237671	0.342697	-0.0185444	0.458857	5.caudate_nucleus	6p21.33
-0.0485366	0.271322	-0.084698	0.0548346	5.caudate_nucleus	6q23.1
-0.0143744	0.551459	-0.024824	0.303482	5.caudate_nucleus	7p11.2
0.0161758	0.499863	0.0218101	0.362747	5.caudate_nucleus	7q11.22
-0.0549273	0.0225074	-0.0657763	0.00627082	5.caudate_nucleus	8p23.1
-0.053787	0.0315328	-0.0298322	0.232676	5.caudate_nucleus	11q13.2
0.0308646	0.511471	0.054092	0.249675	5.caudate_nucleus	12q13.11
0.00108338	0.965279	0.00764304	0.758656	5.caudate_nucleus	12q21.2
-0.0093649	0.738017	-0.0222664	0.426239	5.caudate_nucleus	14q23.3
-0.0423004	0.0829212	-0.0416127	0.0878873	5.caudate_nucleus	16p11.2
-0.0332566	0.246446	0.0201565	0.482139	5.caudate_nucleus	17q21.31
0.0270712	0.261327	0.0207377	0.389279	5.caudate_nucleus	21q21.3
-0.0250732	0.377268	-0.0154561	0.58605	5.caudate_nucleus	Xq13.2
-0.0181055	0.639547	-0.0010305	0.978739	6.pallidum	1p22.1
-5.41e-05	0.998554	-0.0070286	0.813868	6.pallidum	1q31.3
0.0704734	0.0341759	0.0759241	0.0225348	6.pallidum	2p22.3
0.0375581	0.164893	0.0146301	0.58855	6.pallidum	2q22.1
0.011952	0.633129	0.0231225	0.355894	6.pallidum	6p21.33
0.00272117	0.950805	-0.0184537	0.675723	6.pallidum	6q23.1
-0.0112764	0.640238	-0.0202618	0.401146	6.pallidum	7p11.2
0.0501611	0.0364115	0.0615557	0.0102682	6.pallidum	7q11.22
0.0488741	0.0422527	0.0553585	0.0214576	6.pallidum	8p23.1
-0.0374693	0.133963	-0.0120891	0.628741	6.pallidum	11q13.2
0.00015046	0.997445	0.0171209	0.715677	6.pallidum	12q13.11
-0.0197455	0.427443	-0.0175535	0.480596	6.pallidum	12q21.2
0.0279316	0.318347	0.0226163	0.419189	6.pallidum	14q23.3
-0.0289649	0.234899	-0.025332	0.29896	6.pallidum	16p11.2
-0.0519084	0.0703957	-0.0029663	0.917645	6.pallidum	17q21.31
0.00364836	0.879628	-0.0051209	0.831699	6.pallidum	21q21.3
0.0174889	0.537848	0.034616	0.222824	6.pallidum	Xq13.2
0.0207556	0.592001	0.0396485	0.30596	7.putamen	1p22.1
-0.0060206	0.840416	-0.0114787	0.701046	7.putamen	1q31.3
-0.0021189	0.949298	-0.0101138	0.76149	7.putamen	2p22.3
0.0309118	0.253833	0.00658865	0.807819	7.putamen	2q22.1
0.0285163	0.255633	0.0416596	0.0968022	7.putamen	6p21.33
0.081555	0.0649828	0.0668383	0.130403	7.putamen	6q23.1
0.00742518	0.758684	0.00214721	0.929209	7.putamen	7p11.2
0.00103815	0.96551	0.00451802	0.850732	7.putamen	7q11.22
-0.0031616	0.895623	-0.0059133	0.806163	7.putamen	8p23.1
-0.0281281	0.261376	-0.0038783	0.87692	7.putamen	11q13.2
0.0178388	0.704744	0.0355685	0.449939	7.putamen	12q13.11
-0.0042685	0.864022	0.0016805	0.946243	7.putamen	12q21.2
0.0310602	0.268005	0.0240523	0.391006	7.putamen	14q23.3
-0.0127075	0.602885	-0.0052566	0.8296	7.putamen	16p11.2
-0.0247876	0.388325	0.0222603	0.438505	7.putamen	17q21.31
-0.0335848	0.164091	-0.0463683	0.0547508	7.putamen	21q21.3
-0.0066593	0.814847	0.00325365	0.908907	7.putamen	Xq13.2
0.00651822	0.866193	0.026536	0.492695	8.hippocampus	1p22.1
0.00716513	0.810407	0.00473002	0.874149	8.hippocampus	1q31.3
0.071321	0.0321914	0.0736609	0.0269286	8.hippocampus	2p22.3
0.0253624	0.348612	-0.0026541	0.921851	8.hippocampus	2q22.1
-0.0297084	0.23579	-0.0251473	0.315514	8.hippocampus	6p21.33
-0.0302011	0.49381	-0.0647897	0.142117	8.hippocampus	6q23.1
0.0115645	0.631948	0.00607793	0.801214	8.hippocampus	7p11.2
0.00389325	0.87104	0.0109155	0.648964	8.hippocampus	7q11.22
0.0132289	0.582643	0.0143475	0.551126	8.hippocampus	8p23.1
-0.0220563	0.377944	0.00757483	0.761999	8.hippocampus	11q13.2
-0.0454881	0.333425	-0.0330492	0.482142	8.hippocampus	12q13.11
-0.0040641	0.870331	0.00044431	0.98576	8.hippocampus	12q21.2
-0.0131038	0.639891	-0.0277313	0.322086	8.hippocampus	14q23.3
0.0411997	0.0913581	0.0610851	0.0123195	8.hippocampus	16p11.2
-0.0501869	0.0804265	0.00131202	0.963534	8.hippocampus	17q21.31
0.04012	0.0961294	0.0352058	0.144189	8.hippocampus	21q21.3
0.0140857	0.61999	0.0296843	0.295994	8.hippocampus	Xq13.2
0.0343471	0.374125	0.0570941	0.139329	9.amygdala	1p22.1
-0.0141459	0.635407	-0.0232581	0.435342	9.amygdala	1q31.3
0.074105	0.0258837	0.0771269	0.020319	9.amygdala	2p22.3
0.0434064	0.108356	0.0201012	0.456755	9.amygdala	2q22.1
0.00871239	0.727773	0.0175886	0.481924	9.amygdala	6p21.33
-0.0166799	0.705189	-0.0465309	0.290932	9.amygdala	6q23.1
-0.0187311	0.437381	-0.0278321	0.248198	9.amygdala	7p11.2
-0.0429024	0.0733895	-0.0437142	0.0679142	9.amygdala	7q11.22
-0.0304988	0.204742	-0.0361531	0.132511	9.amygdala	8p23.1
0.00403012	0.87187	0.0355002	0.155167	9.amygdala	11q13.2
-0.0828842	0.0777298	-0.0798648	0.0889428	9.amygdala	12q13.11
-0.0453549	0.0682733	-0.0466389	0.0606362	9.amygdala	12q21.2
-0.0340047	0.224264	-0.0491151	0.0790289	9.amygdala	14q23.3
0.00174725	0.942849	0.0114983	0.63685	9.amygdala	16p11.2
-0.043485	0.129403	0.0033731	0.906278	9.amygdala	17q21.31
0.0202577	0.400249	0.0144358	0.548588	9.amygdala	21q21.3
0.0382699	0.177494	0.0559169	0.0486715	9.amygdala	Xq13.2
0.00801434	0.83587	0.042191	0.275494	10.ventral_diencephalon	1p22.1
0.0131538	0.659628	0.00778512	0.794365	10.ventral_diencephalon	1q31.3
0.0476502	0.152308	0.0494597	0.137374	10.ventral_diencephalon	2p22.3
0.0391205	0.148274	0.00468485	0.862545	10.ventral_diencephalon	2q22.1
0.0142402	0.569795	0.0359865	0.151007	10.ventral_diencephalon	6p21.33
0.00350751	0.936655	-0.0365172	0.408059	10.ventral_diencephalon	6q23.1
0.00872318	0.717861	0.00017602	0.994183	10.ventral_diencephalon	7p11.2
0.0263908	0.271172	0.0434428	0.0701517	10.ventral_diencephalon	7q11.22
0.0111154	0.644256	0.0153199	0.524544	10.ventral_diencephalon	8p23.1
-0.0252042	0.313671	0.0180701	0.470095	10.ventral_diencephalon	11q13.2
0.0136659	0.771346	0.0444611	0.344476	10.ventral_diencephalon	12q13.11
-0.027735	0.26531	-0.0295411	0.235483	10.ventral_diencephalon	12q21.2
0.0186556	0.505357	0.00945375	0.735726	10.ventral_diencephalon	14q23.3
0.0283574	0.245155	0.0563465	0.0209746	10.ventral_diencephalon	16p11.2
-0.0839431	0.00346632	-0.0264793	0.356274	10.ventral_diencephalon	17q21.31
0.00218619	0.927739	-0.0130396	0.588599	10.ventral_diencephalon	21q21.3
-0.0206764	0.466679	-0.0076269	0.788327	10.ventral_diencephalon	Xq13.2
-0.0066299	0.864052	-0.0048806	0.899678	11.lateral_ventricle	1p22.1
-0.0398899	0.18216	-0.0402569	0.17808	11.lateral_ventricle	1q31.3
0.00571585	0.863784	-0.0177928	0.593239	11.lateral_ventricle	2p22.3
-0.0173292	0.522291	-0.0413512	0.126796	11.lateral_ventricle	2q22.1
0.00606045	0.809054	0.0119488	0.6337	11.lateral_ventricle	6p21.33
-0.030626	0.48817	-0.0678386	0.124624	11.lateral_ventricle	6q23.1
0.0218678	0.365557	0.0176014	0.466328	11.lateral_ventricle	7p11.2
0.00019661	0.993465	-0.0056725	0.813162	11.lateral_ventricle	7q11.22
-0.002854	0.905714	-0.0107549	0.655289	11.lateral_ventricle	8p23.1
0.00404953	0.871517	0.0315899	0.207031	11.lateral_ventricle	11q13.2
0.0334869	0.476844	0.0362381	0.441304	11.lateral_ventricle	12q13.11
-0.0178201	0.474586	-0.013196	0.596379	11.lateral_ventricle	12q21.2
0.0200633	0.474222	0.00798794	0.775655	11.lateral_ventricle	14q23.3
-0.0417855	0.0871498	-0.0341322	0.162201	11.lateral_ventricle	16p11.2
-0.0331486	0.248608	0.00808222	0.778413	11.lateral_ventricle	17q21.31
0.0342007	0.156443	0.0191377	0.427641	11.lateral_ventricle	21q21.3
-0.0331017	0.244393	-0.0236682	0.405099	11.lateral_ventricle	Xq13.2
-0.0113714	0.768803	-0.005915	0.878457	12.inferior_lateral_ventricle	1p22.1
-0.0590938	0.0479353	-0.0624631	0.0365267	12.inferior_lateral_ventricle	1q31.3
-0.0369143	0.267472	-0.0440436	0.185753	12.inferior_lateral_ventricle	2p22.3
0.0027153	0.920067	-0.0052338	0.846601	12.inferior_lateral_ventricle	2q22.1
0.0057781	0.817624	0.011151	0.656243	12.inferior_lateral_ventricle	6p21.33
-0.0249662	0.571637	-0.0358243	0.416924	12.inferior_lateral_ventricle	6q23.1
-0.040742	0.0915835	-0.0415886	0.0849887	12.inferior_lateral_ventricle	7p11.2
0.036312	0.130075	0.0357235	0.136345	12.inferior_lateral_ventricle	7q11.22
-0.0180616	0.453109	-0.0195797	0.415966	12.inferior_lateral_ventricle	8p23.1
0.0075274	0.763484	0.0173441	0.488035	12.inferior_lateral_ventricle	11q13.2
-0.0105032	0.82327	-0.0054851	0.907132	12.inferior_lateral_ventricle	12q13.11
-0.0225516	0.365089	-0.0211477	0.395615	12.inferior_lateral_ventricle	12q21.2
-0.0521173	0.0628477	-0.0570299	0.0417632	12.inferior_lateral_ventricle	14q23.3
-0.0011633	0.961974	0.00425132	0.861653	12.inferior_lateral_ventricle	16p11.2
-0.0142913	0.618549	0.00109555	0.969547	12.inferior_lateral_ventricle	17q21.31
0.0403621	0.0941512	0.0323731	0.179303	12.inferior_lateral_ventricle	21q21.3
-0.0136254	0.631482	-0.0098495	0.728752	12.inferior_lateral_ventricle	Xq13.2
0.0454353	0.240239	0.0568417	0.1413	13.3rd_ventricle	1p22.1
-0.0025981	0.93068	-0.0034011	0.909224	13.3rd_ventricle	1q31.3
-0.0251263	0.450338	-0.0363962	0.27363	13.3rd_ventricle	2p22.3
-0.0169517	0.530997	-0.0409286	0.129956	13.3rd_ventricle	2q22.1
-0.0208485	0.405383	-0.0115299	0.644986	13.3rd_ventricle	6p21.33
-0.0110337	0.80259	-0.0373784	0.396483	13.3rd_ventricle	6q23.1
-0.0117902	0.625313	-0.0151214	0.530606	13.3rd_ventricle	7p11.2
-1.65e-05	0.999451	0.00243762	0.91894	13.3rd_ventricle	7q11.22
0.00851742	0.723474	0.00212051	0.929719	13.3rd_ventricle	8p23.1
-0.0462268	0.0646685	-0.0254916	0.307602	13.3rd_ventricle	11q13.2
0.0489701	0.297752	0.0537829	0.252205	13.3rd_ventricle	12q13.11
0.017431	0.483867	0.0222759	0.370367	13.3rd_ventricle	12q21.2
-0.0129952	0.642667	-0.0238373	0.394156	13.3rd_ventricle	14q23.3
0.0138802	0.569434	0.0243133	0.318434	13.3rd_ventricle	16p11.2
0.0537648	0.0610971	0.0920365	0.00133509	13.3rd_ventricle	17q21.31
0.0259729	0.281342	0.0202681	0.399922	13.3rd_ventricle	21q21.3
-0.0705479	0.013048	-0.0643889	0.023285	13.3rd_ventricle	Xq13.2
0.0501144	0.194844	0.0555099	0.151062	14.4th_ventricle	1p22.1
0.0133327	0.655043	0.0133281	0.655181	14.4th_ventricle	1q31.3
0.00761664	0.818853	0.00499334	0.880663	14.4th_ventricle	2p22.3
-0.0036842	0.891606	-0.0116549	0.666427	14.4th_ventricle	2q22.1
-0.0335339	0.180469	-0.0317523	0.204774	14.4th_ventricle	6p21.33
0.0437051	0.321683	0.0364834	0.408123	14.4th_ventricle	6q23.1
0.0162856	0.499627	0.0144976	0.547899	14.4th_ventricle	7p11.2
-0.0226333	0.344931	-0.0221718	0.354898	14.4th_ventricle	7q11.22
0.0276212	0.250863	0.0252908	0.293119	14.4th_ventricle	8p23.1
-0.0318303	0.202883	-0.0217992	0.383175	14.4th_ventricle	11q13.2
0.0239291	0.610566	0.0251577	0.592397	14.4th_ventricle	12q13.11
0.0282466	0.25622	0.0298592	0.230111	14.4th_ventricle	12q21.2
-0.0280362	0.316459	-0.0311878	0.265169	14.4th_ventricle	14q23.3
-0.0297741	0.222005	-0.0274211	0.260749	14.4th_ventricle	16p11.2
0.0114652	0.689306	0.0309844	0.280025	14.4th_ventricle	17q21.31
0.0758649	0.00164752	0.0739503	0.00215659	14.4th_ventricle	21q21.3
-0.0363663	0.200142	-0.0331643	0.242699	14.4th_ventricle	Xq13.2
-0.0097685	0.80069	0.00116634	0.975935	15.CSF	1p22.1
0.00894431	0.764637	0.00782391	0.793249	15.CSF	1q31.3
0.0130968	0.694043	0.00790339	0.812215	15.CSF	2p22.3
0.0101328	0.70811	-0.0077929	0.773226	15.CSF	2q22.1
-0.0194661	0.43734	-0.0157839	0.528521	15.CSF	6p21.33
-0.0282601	0.522086	-0.0485552	0.27106	15.CSF	6q23.1
0.00382063	0.874292	0.00027717	0.990835	15.CSF	7p11.2
0.00491128	0.837779	0.00887955	0.711053	15.CSF	7q11.22
-0.0126981	0.597947	-0.017812	0.459127	15.CSF	8p23.1
-0.0334803	0.180917	-0.0135024	0.589161	15.CSF	11q13.2
0.00273505	0.953632	0.0139049	0.767352	15.CSF	12q13.11
0.0499073	0.0451264	0.057097	0.0218108	15.CSF	12q21.2
0.0162567	0.56173	0.00886555	0.751472	15.CSF	14q23.3
0.00899397	0.712473	0.0166234	0.495452	15.CSF	16p11.2
0.0438883	0.126384	0.079346	0.00570147	15.CSF	17q21.31
0.0174878	0.468317	0.0129741	0.59026	15.CSF	21q21.3
-0.0764775	0.00713999	-0.0738485	0.00932668	15.CSF	Xq13.2
-0.0406815	0.293102	-0.0296065	0.444037	16.corpus_callosum_anterior	1p22.1
0.0173714	0.560901	0.0157019	0.599038	16.corpus_callosum_anterior	1q31.3
0.0716206	0.0315068	0.0728214	0.0287185	16.corpus_callosum_anterior	2p22.3
-0.002191	0.935474	-0.0214417	0.428065	16.corpus_callosum_anterior	2q22.1
-0.0121651	0.627377	-0.0081635	0.744537	16.corpus_callosum_anterior	6p21.33
-0.031157	0.480321	-0.0483619	0.273163	16.corpus_callosum_anterior	6q23.1
0.0191612	0.427511	0.0128091	0.595698	16.corpus_callosum_anterior	7p11.2
-0.0025384	0.915723	-0.0006736	0.977591	16.corpus_callosum_anterior	7q11.22
-0.0361298	0.133526	-0.0385151	0.10963	16.corpus_callosum_anterior	8p23.1
0.0163055	0.514594	0.0407785	0.103084	16.corpus_callosum_anterior	11q13.2
0.0207356	0.659319	0.0318206	0.49858	16.corpus_callosum_anterior	12q13.11
0.0144124	0.562755	0.0181292	0.466474	16.corpus_callosum_anterior	12q21.2
0.0188968	0.499968	0.012012	0.667978	16.corpus_callosum_anterior	14q23.3
-0.0197213	0.419025	-0.0158486	0.515929	16.corpus_callosum_anterior	16p11.2
-0.0272906	0.3418	0.00835711	0.77089	16.corpus_callosum_anterior	17q21.31
0.0478542	0.0472409	0.0439716	0.0681817	16.corpus_callosum_anterior	21q21.3
0.0393148	0.166486	0.0481177	0.0903051	16.corpus_callosum_anterior	Xq13.2
-0.0369517	0.339427	-0.0277093	0.473666	17.corpus_callosum_mid_anterior	1p22.1
0.0085258	0.775258	0.00878818	0.768489	17.corpus_callosum_mid_anterior	1q31.3
0.0678389	0.0415657	0.0671568	0.0436137	17.corpus_callosum_mid_anterior	2p22.3
0.0169529	0.530902	0.00420779	0.876373	17.corpus_callosum_mid_anterior	2q22.1
-0.0335185	0.180959	-0.0286685	0.252413	17.corpus_callosum_mid_anterior	6p21.33
0.012989	0.768493	0.00776384	0.860313	17.corpus_callosum_mid_anterior	6q23.1
-0.0151356	0.530665	-0.0194922	0.419313	17.corpus_callosum_mid_anterior	7p11.2
-0.0218175	0.362916	-0.0197507	0.410046	17.corpus_callosum_mid_anterior	7q11.22
0.0148229	0.537998	0.0170304	0.479132	17.corpus_callosum_mid_anterior	8p23.1
0.0555456	0.0264116	0.0698291	0.00525443	17.corpus_callosum_mid_anterior	11q13.2
-0.0475265	0.312141	-0.0389907	0.406877	17.corpus_callosum_mid_anterior	12q13.11
0.015939	0.521989	0.0212064	0.394196	17.corpus_callosum_mid_anterior	12q21.2
0.0146249	0.601501	0.0094979	0.734432	17.corpus_callosum_mid_anterior	14q23.3
-0.0100745	0.679622	-0.0085203	0.726834	17.corpus_callosum_mid_anterior	16p11.2
-0.0233482	0.415881	0.00484393	0.865927	17.corpus_callosum_mid_anterior	17q21.31
-0.0052872	0.826371	-0.007445	0.757365	17.corpus_callosum_mid_anterior	21q21.3
0.0562015	0.0478974	0.06186	0.0294229	17.corpus_callosum_mid_anterior	Xq13.2
-0.0532848	0.168379	-0.0455975	0.238563	18.corpus_callosum_central	1p22.1
0.025269	0.397477	0.0264048	0.376677	18.corpus_callosum_central	1q31.3
0.0480734	0.148657	0.049636	0.13596	18.corpus_callosum_central	2p22.3
0.0327817	0.225665	0.022412	0.407521	18.corpus_callosum_central	2q22.1
-0.027802	0.26714	-0.0235607	0.347075	18.corpus_callosum_central	6p21.33
0.0246326	0.576717	0.0195936	0.657086	18.corpus_callosum_central	6q23.1
-0.0194763	0.419795	-0.023566	0.329052	18.corpus_callosum_central	7p11.2
-0.0135923	0.57083	-0.0104203	0.66393	18.corpus_callosum_central	7q11.22
-0.0031519	0.895813	-0.0015189	0.949689	18.corpus_callosum_central	8p23.1
0.0262909	0.293213	0.0377257	0.131578	18.corpus_callosum_central	11q13.2
-0.0466974	0.320663	-0.0418725	0.373268	18.corpus_callosum_central	12q13.11
0.0562908	0.023794	0.0592694	0.0173311	18.corpus_callosum_central	12q21.2
0.0130065	0.642328	0.00945547	0.735667	18.corpus_callosum_central	14q23.3
0.0128369	0.598745	0.0149621	0.539727	18.corpus_callosum_central	16p11.2
-0.0351937	0.2201	-0.0146173	0.610552	18.corpus_callosum_central	17q21.31
-0.0286641	0.234404	-0.0300685	0.212341	18.corpus_callosum_central	21q21.3
0.0198064	0.485588	0.0225291	0.427731	18.corpus_callosum_central	Xq13.2
0.00693345	0.857894	0.0133764	0.729728	19.corpus_callosum_mid_posterior	1p22.1
0.0351235	0.240101	0.0355681	0.234141	19.corpus_callosum_mid_posterior	1q31.3
0.0661522	0.047151	0.0661547	0.0471132	19.corpus_callosum_mid_posterior	2p22.3
-0.0192914	0.476309	-0.028155	0.298528	19.corpus_callosum_mid_posterior	2q22.1
0.0029594	0.90607	0.00577203	0.817957	19.corpus_callosum_mid_posterior	6p21.33
0.0151798	0.731148	0.00836653	0.849775	19.corpus_callosum_mid_posterior	6q23.1
0.00980955	0.684813	0.0074668	0.757316	19.corpus_callosum_mid_posterior	7p11.2
0.00167086	0.94451	0.00368329	0.878041	19.corpus_callosum_mid_posterior	7q11.22
-0.0100868	0.675507	-0.0095548	0.691678	19.corpus_callosum_mid_posterior	8p23.1
0.00299445	0.904807	0.0132541	0.59653	19.corpus_callosum_mid_posterior	11q13.2
-0.0142726	0.761732	-0.0076235	0.871324	19.corpus_callosum_mid_posterior	12q13.11
0.0232957	0.349939	0.0255811	0.304641	19.corpus_callosum_mid_posterior	12q21.2
0.0266432	0.34197	0.0230926	0.410074	19.corpus_callosum_mid_posterior	14q23.3
-0.0380751	0.119053	-0.0365519	0.134492	19.corpus_callosum_mid_posterior	16p11.2
-0.0140518	0.624769	0.00376	0.895859	19.corpus_callosum_mid_posterior	17q21.31
0.00609839	0.800482	0.00290163	0.904275	19.corpus_callosum_mid_posterior	21q21.3
0.0427268	0.132984	0.0485428	0.0878042	19.corpus_callosum_mid_posterior	Xq13.2
-0.004643	0.904529	0.00611585	0.874518	20.corpus_callosum_posterior	1p22.1
0.0118154	0.692599	0.0103712	0.728695	20.corpus_callosum_posterior	1q31.3
0.0671692	0.0437947	0.0657462	0.0485493	20.corpus_callosum_posterior	2p22.3
0.0190836	0.48094	0.0051518	0.849159	20.corpus_callosum_posterior	2q22.1
0.00681306	0.785828	0.0112445	0.653949	20.corpus_callosum_posterior	6p21.33
0.0436127	0.323435	0.0329887	0.455307	20.corpus_callosum_posterior	6q23.1
0.00924261	0.702045	0.00648623	0.788423	20.corpus_callosum_posterior	7p11.2
-0.0083234	0.728724	-0.006823	0.776268	20.corpus_callosum_posterior	7q11.22
-0.0112968	0.639101	-0.0116549	0.628657	20.corpus_callosum_posterior	8p23.1
-0.0149079	0.551472	0.00088736	0.971733	20.corpus_callosum_posterior	11q13.2
-0.0055567	0.906001	0.00335088	0.943256	20.corpus_callosum_posterior	12q13.11
0.0154358	0.535553	0.0196004	0.431658	20.corpus_callosum_posterior	12q21.2
0.0449764	0.108613	0.0417739	0.136324	20.corpus_callosum_posterior	14q23.3
-0.0400857	0.100686	-0.0367919	0.132051	20.corpus_callosum_posterior	16p11.2
-0.0339408	0.237347	-0.0068978	0.810277	20.corpus_callosum_posterior	17q21.31
0.0122741	0.610895	0.00753918	0.754742	20.corpus_callosum_posterior	21q21.3
0.0291759	0.304733	0.0380147	0.181344	20.corpus_callosum_posterior	Xq13.2
-0.0343698	0.373962	-0.0343698	0.373962	intracranial_volume	1p22.1
0.00589711	0.843363	0.00589711	0.843363	intracranial_volume	1q31.3
0.0146756	0.659045	0.0146756	0.659045	intracranial_volume	2p22.3
0.050688	0.0608952	0.050688	0.0608952	intracranial_volume	2q22.1
-0.0166641	0.505693	-0.0166641	0.505693	intracranial_volume	6p21.33
0.0456655	0.300498	0.0456655	0.300498	intracranial_volume	6q23.1
0.0108553	0.652747	0.0108553	0.652747	intracranial_volume	7p11.2
-0.0054865	0.818915	-0.0054865	0.818915	intracranial_volume	7q11.22
0.0004828	0.983987	0.0004828	0.983987	intracranial_volume	8p23.1
-0.0539149	0.0310656	-0.0539149	0.0310656	intracranial_volume	11q13.2
-0.0290738	0.536116	-0.0290738	0.536116	intracranial_volume	12q13.11
-0.0086092	0.729308	-0.0086092	0.729308	intracranial_volume	12q21.2
0.019388	0.488484	0.019388	0.488484	intracranial_volume	14q23.3
-0.0163691	0.501972	-0.0163691	0.501972	intracranial_volume	16p11.2
-0.0944628	0.00099783	-0.0944628	0.00099783	intracranial_volume	17q21.31
0.0168861	0.483326	0.0168861	0.483326	intracranial_volume	21q21.3
-0.0225079	0.427823	-0.0225079	0.427823	intracranial_volume	Xq13.2

## Sheet: UKB_tag_SNP_cortical_ROI
UKB results of association analysis of cortical morphometric measures and inversion genotypes by tag SNPs.
adj_global: with adjustment for global measures
beta	pval	beta_adj_global	pval_adj_global	ROI	inversion
-0.0084899	0.388536	-0.0074718	0.448369	1.motor_premotor_area	1q25.3
-0.0079551	0.356804	-0.0013756	0.87352	1.motor_premotor_area	1q32.1
0.00853907	0.455381	0.00643338	0.574218	1.motor_premotor_area	2q32.1
0.0017992	0.831888	0.00183217	0.829019	1.motor_premotor_area	2q36.1
0.0032488	0.797348	-0.0111271	0.379614	1.motor_premotor_area	3p22.1
-0.0062545	0.587958	0.00244051	0.832729	1.motor_premotor_area	4p14
-0.0169832	0.0648647	-0.0018967	0.836799	1.motor_premotor_area	4q22.1
0.00041218	0.967371	0.00568448	0.573041	1.motor_premotor_area	4q35.2
-0.0011741	0.888163	-0.0127582	0.126871	1.motor_premotor_area	5q32
-0.0015023	0.896837	0.00311364	0.788344	1.motor_premotor_area	6q15
-0.0262533	0.0024721	-0.0143188	0.0990888	1.motor_premotor_area	7p14.1
-0.0204421	0.0298445	-0.0156858	0.0958826	1.motor_premotor_area	9q21.13
7.81e-05	0.992833	-0.0017281	0.842609	1.motor_premotor_area	9q33.2
-0.0410977	0.199968	-0.0546563	0.0886078	1.motor_premotor_area	11q13.4
-0.0011797	0.973923	-0.0151077	0.6758	1.motor_premotor_area	13q21.31
0.0157301	0.261577	-0.0174879	0.212433	1.motor_premotor_area	14q23.1
-0.0068012	0.438751	-0.0089643	0.307933	1.motor_premotor_area	16q23.3
0.00459751	0.500267	-0.0028386	0.677572	1.motor_premotor_area	Xp22.31
-0.0169037	0.0852872	-0.027294	0.00535192	2.dorsolateral_prefrontal_area	1q25.3
-0.0110034	0.201413	-0.0074774	0.384174	2.dorsolateral_prefrontal_area	1q32.1
0.0102875	0.367368	0.0121747	0.284926	2.dorsolateral_prefrontal_area	2q32.1
-0.0028041	0.740174	-0.0091248	0.279393	2.dorsolateral_prefrontal_area	2q36.1
0.0118311	0.348607	0.0022417	0.858709	2.dorsolateral_prefrontal_area	3p22.1
-0.0090238	0.433329	-7.72e-05	0.994639	2.dorsolateral_prefrontal_area	4p14
-0.003727	0.684661	0.0305572	0.00084609	2.dorsolateral_prefrontal_area	4q22.1
-0.0073964	0.46189	-0.008448	0.399599	2.dorsolateral_prefrontal_area	4q35.2
0.00764013	0.359034	0.00219382	0.791779	2.dorsolateral_prefrontal_area	5q32
-0.0087509	0.449041	-0.0106779	0.354491	2.dorsolateral_prefrontal_area	6q15
-0.0226249	0.00893411	-0.0057667	0.504111	2.dorsolateral_prefrontal_area	7p14.1
-0.0213552	0.0229385	-0.0193473	0.0388714	2.dorsolateral_prefrontal_area	9q21.13
-0.0021463	0.804582	-0.0080876	0.350012	2.dorsolateral_prefrontal_area	9q33.2
-0.0202208	0.527341	-0.0275575	0.387886	2.dorsolateral_prefrontal_area	11q13.4
0.0236942	0.510502	0.0411835	0.251585	2.dorsolateral_prefrontal_area	13q21.31
0.0337089	0.0158934	0.0140623	0.31327	2.dorsolateral_prefrontal_area	14q23.1
-0.0006659	0.939432	0.00284638	0.744736	2.dorsolateral_prefrontal_area	16q23.3
0.00647784	0.341111	-0.0006187	0.92738	2.dorsolateral_prefrontal_area	Xp22.31
-0.0055858	0.569705	-0.0012259	0.90086	3.dorsomedial_frontal_area	1q25.3
-0.0108034	0.209858	-0.0068246	0.428965	3.dorsomedial_frontal_area	1q32.1
0.00454317	0.690648	-0.0019922	0.861668	3.dorsomedial_frontal_area	2q32.1
0.00939055	0.266903	0.019905	0.0187864	3.dorsomedial_frontal_area	2q36.1
0.00929974	0.461398	-0.0028024	0.824608	3.dorsomedial_frontal_area	3p22.1
-0.0116799	0.310658	-0.008827	0.444232	3.dorsomedial_frontal_area	4p14
-0.0179049	0.0511316	-0.0019575	0.831391	3.dorsomedial_frontal_area	4q22.1
-0.0030459	0.761968	0.00050002	0.960401	3.dorsomedial_frontal_area	4q35.2
0.00707842	0.395583	0.00098005	0.906504	3.dorsomedial_frontal_area	5q32
-0.0047841	0.679066	-0.0035307	0.760448	3.dorsomedial_frontal_area	6q15
-0.0305592	0.00041508	-0.0251979	0.00365234	3.dorsomedial_frontal_area	7p14.1
-0.0124062	0.186499	0.00156144	0.868144	3.dorsomedial_frontal_area	9q21.13
-0.0041243	0.634559	-0.0122143	0.159853	3.dorsomedial_frontal_area	9q33.2
-0.0039981	0.900571	0.0156716	0.624837	3.dorsomedial_frontal_area	11q13.4
0.0216682	0.547427	0.0349334	0.332801	3.dorsomedial_frontal_area	13q21.31
0.0289406	0.0384799	0.00181789	0.896709	3.dorsomedial_frontal_area	14q23.1
-0.0007312	0.933515	0.00368617	0.674556	3.dorsomedial_frontal_area	16q23.3
0.00523166	0.442117	-0.0035593	0.60157	3.dorsomedial_frontal_area	Xp22.31
-0.0090448	0.357235	-0.0093976	0.33867	4.orbitofrontal_area	1q25.3
0.00621291	0.470762	0.0360486	2.85e-05	4.orbitofrontal_area	1q32.1
0.0092528	0.417574	0.00866835	0.447477	4.orbitofrontal_area	2q32.1
0.0013725	0.871077	0.0013547	0.872702	4.orbitofrontal_area	2q36.1
0.0227332	0.0717524	0.0312795	0.0132044	4.orbitofrontal_area	3p22.1
-0.0092643	0.421242	-0.0024271	0.833075	4.orbitofrontal_area	4p14
-0.0177413	0.0532601	-0.0022574	0.805678	4.orbitofrontal_area	4q22.1
-0.0088535	0.378565	-0.0136062	0.175874	4.orbitofrontal_area	4q35.2
0.00807113	0.332642	0.00177117	0.831596	4.orbitofrontal_area	5q32
0.00322274	0.780438	0.0180599	0.118184	4.orbitofrontal_area	6q15
-0.0244942	0.0046529	-0.0102657	0.235425	4.orbitofrontal_area	7p14.1
-0.0162544	0.0834578	-0.0072541	0.439688	4.orbitofrontal_area	9q21.13
-0.0003934	0.963832	-0.0037039	0.669355	4.orbitofrontal_area	9q33.2
-0.0217062	0.497517	-0.0282001	0.378001	4.orbitofrontal_area	11q13.4
0.0203026	0.572904	0.0405623	0.259892	4.orbitofrontal_area	13q21.31
0.026634	0.0567792	-0.003598	0.796851	4.orbitofrontal_area	14q23.1
0.00065387	0.940529	0.00650624	0.457763	4.orbitofrontal_area	16q23.3
0.00783926	0.249374	0.00177816	0.793826	4.orbitofrontal_area	Xp22.31
-0.012029	0.220845	-0.0147133	0.134009	5.pars_opercularis_area	1q25.3
-0.0034823	0.686052	0.00912018	0.28944	5.pars_opercularis_area	1q32.1
0.00040322	0.971822	-0.0089852	0.4309	5.pars_opercularis_area	2q32.1
0.00100859	0.905077	-0.0008622	0.918752	5.pars_opercularis_area	2q36.1
0.00986201	0.434732	-0.0009457	0.940251	5.pars_opercularis_area	3p22.1
-0.0051166	0.656929	0.00558581	0.627526	5.pars_opercularis_area	4p14
-0.01725	0.0602246	-0.0015952	0.861948	5.pars_opercularis_area	4q22.1
-0.0135044	0.179276	-0.022034	0.0283334	5.pars_opercularis_area	4q35.2
0.00020185	0.980672	-0.0145739	0.0800591	5.pars_opercularis_area	5q32
-0.0026674	0.817554	0.00238939	0.836175	5.pars_opercularis_area	6q15
-0.0203342	0.018807	-0.0023925	0.782075	5.pars_opercularis_area	7p14.1
-0.0130991	0.163059	-0.0019589	0.834651	5.pars_opercularis_area	9q21.13
0.00594851	0.492972	0.010318	0.23406	5.pars_opercularis_area	9q33.2
-0.0304433	0.341406	-0.0479688	0.133599	5.pars_opercularis_area	11q13.4
-0.0105308	0.769976	-0.0380826	0.29	5.pars_opercularis_area	13q21.31
0.0265961	0.0571523	-0.0020434	0.883728	5.pars_opercularis_area	14q23.1
-0.0025506	0.771059	0.0003032	0.972387	5.pars_opercularis_area	16q23.3
0.00466795	0.492813	-0.0034569	0.611278	5.pars_opercularis_area	Xp22.31
-0.004038	0.681044	0.00186607	0.849568	6.superior_temporal_area	1q25.3
-0.0019001	0.825407	0.0113671	0.187618	6.superior_temporal_area	1q32.1
0.00302176	0.7912	-0.0050022	0.661665	6.superior_temporal_area	2q32.1
-0.0061991	0.463527	-0.0150509	0.0755557	6.superior_temporal_area	2q36.1
0.00972059	0.441285	-0.0024451	0.846646	6.superior_temporal_area	3p22.1
-0.0091015	0.429421	-0.0026346	0.819343	6.superior_temporal_area	4p14
-0.0240942	0.00866478	-0.0156637	0.0883765	6.superior_temporal_area	4q22.1
-0.0018777	0.851847	0.00305555	0.761539	6.superior_temporal_area	4q35.2
0.00338332	0.684641	-0.0073457	0.37861	6.superior_temporal_area	5q32
-0.002272	0.844201	0.00204067	0.860096	6.superior_temporal_area	6q15
-0.0162601	0.0602551	0.00746264	0.389201	6.superior_temporal_area	7p14.1
-0.005484	0.559182	0.0148467	0.114384	6.superior_temporal_area	9q21.13
0.0094496	0.276045	0.0177956	0.0405443	6.superior_temporal_area	9q33.2
-0.006126	0.848156	0.00718562	0.822559	6.superior_temporal_area	11q13.4
-0.0120879	0.737106	-0.036812	0.307374	6.superior_temporal_area	13q21.31
0.0170272	0.223234	-0.0213775	0.126799	6.superior_temporal_area	14q23.1
-0.0056778	0.517077	-0.0052058	0.553108	6.superior_temporal_area	16q23.3
0.00430744	0.526759	-0.004752	0.485649	6.superior_temporal_area	Xp22.31
0.00203494	0.835681	0.0131642	0.181113	7.posterolateral_temporal_area	1q25.3
-0.0063187	0.462618	0.00178855	0.835834	7.posterolateral_temporal_area	1q32.1
0.00307732	0.787174	-0.003243	0.77674	7.posterolateral_temporal_area	2q32.1
0.00104433	0.901585	0.00055234	0.948027	7.posterolateral_temporal_area	2q36.1
0.015814	0.209701	0.0101994	0.42005	7.posterolateral_temporal_area	3p22.1
-0.0110488	0.33679	-0.0077605	0.501322	7.posterolateral_temporal_area	4p14
-0.0180824	0.0485265	-0.0052048	0.571425	7.posterolateral_temporal_area	4q22.1
-0.0043894	0.661986	-0.0029723	0.767962	7.posterolateral_temporal_area	4q35.2
0.0111076	0.181831	0.00823558	0.323825	7.posterolateral_temporal_area	5q32
-0.0038194	0.74078	-0.0010802	0.925703	7.posterolateral_temporal_area	6q15
-0.0153905	0.0749402	0.00593593	0.493616	7.posterolateral_temporal_area	7p14.1
-0.0125139	0.182035	-0.0010648	0.909892	7.posterolateral_temporal_area	9q21.13
0.00577902	0.504746	0.00852337	0.32683	7.posterolateral_temporal_area	9q33.2
0.0187207	0.557934	0.0517613	0.106404	7.posterolateral_temporal_area	11q13.4
0.00122618	0.9728	-0.007101	0.84398	7.posterolateral_temporal_area	13q21.31
0.0232972	0.0951791	-0.0039952	0.775481	7.posterolateral_temporal_area	14q23.1
-0.0006574	0.940128	0.00306291	0.727244	7.posterolateral_temporal_area	16q23.3
0.0100787	0.138077	0.00724956	0.287711	7.posterolateral_temporal_area	Xp22.31
0.00464355	0.636184	0.0181339	0.0649059	8.anteromedial_temporal_area	1q25.3
-0.0020116	0.815208	0.0101502	0.23864	8.anteromedial_temporal_area	1q32.1
0.00284885	0.802748	-0.0042677	0.708462	8.anteromedial_temporal_area	2q32.1
-0.0013457	0.87347	-0.0045656	0.589265	8.anteromedial_temporal_area	2q36.1
0.00738474	0.558257	-0.0048986	0.697974	8.anteromedial_temporal_area	3p22.1
-0.0083458	0.468375	-0.002794	0.80833	8.anteromedial_temporal_area	4p14
-0.0189464	0.0388497	-0.0061857	0.500332	8.anteromedial_temporal_area	4q22.1
-0.0036337	0.717582	-0.0009895	0.9216	8.anteromedial_temporal_area	4q35.2
0.00966172	0.245775	0.00532933	0.522333	8.anteromedial_temporal_area	5q32
-0.0005746	0.96033	0.00570651	0.621575	8.anteromedial_temporal_area	6q15
-0.0106951	0.216152	0.0158286	0.0673832	8.anteromedial_temporal_area	7p14.1
-0.0017957	0.848222	0.0202163	0.0313162	8.anteromedial_temporal_area	9q21.13
0.00030389	0.972035	-0.0013045	0.880471	8.anteromedial_temporal_area	9q33.2
-0.0146098	0.64768	-0.0078237	0.806812	8.anteromedial_temporal_area	11q13.4
-0.0022734	0.949622	-0.0177908	0.621257	8.anteromedial_temporal_area	13q21.31
0.010169	0.46664	-0.0313304	0.0250213	8.anteromedial_temporal_area	14q23.1
-0.0014479	0.868682	0.00148872	0.86511	8.anteromedial_temporal_area	16q23.3
0.00622863	0.359687	-0.0002898	0.966032	8.anteromedial_temporal_area	Xp22.31
0.00566415	0.564201	0.0191979	0.0505094	9.inferior_parietal_area	1q25.3
-0.0119745	0.164453	-0.0080759	0.348111	9.inferior_parietal_area	1q32.1
0.00684165	0.548856	0.00467086	0.682139	9.inferior_parietal_area	2q32.1
-9.37e-05	0.991157	-0.0025405	0.763688	9.inferior_parietal_area	2q36.1
0.00306348	0.808242	-0.0129034	0.306348	9.inferior_parietal_area	3p22.1
-0.0156862	0.173216	-0.0157683	0.170688	9.inferior_parietal_area	4p14
-0.0205603	0.0250786	-0.0086517	0.345508	9.inferior_parietal_area	4q22.1
-0.0032503	0.746461	-0.0001784	0.985829	9.inferior_parietal_area	4q35.2
0.00881774	0.289801	0.00402747	0.62851	9.inferior_parietal_area	5q32
-0.0123949	0.283624	-0.01679	0.146118	9.inferior_parietal_area	6q15
-0.0132624	0.125361	0.0109332	0.206107	9.inferior_parietal_area	7p14.1
-0.0077657	0.408171	0.00839444	0.370957	9.inferior_parietal_area	9q21.13
-0.0055785	0.520173	-0.0119259	0.168914	9.inferior_parietal_area	9q33.2
-0.0052134	0.87055	0.00790291	0.804756	9.inferior_parietal_area	11q13.4
0.0114673	0.750125	0.0131612	0.714539	9.inferior_parietal_area	13q21.31
0.032526	0.0199814	0.010648	0.445917	9.inferior_parietal_area	14q23.1
-0.0020825	0.812165	0.0008017	0.927059	9.inferior_parietal_area	16q23.3
0.00433478	0.524111	-0.0032257	0.635244	9.inferior_parietal_area	Xp22.31
0.00728375	0.458525	0.0206061	0.0358972	10.superior_parietal_area	1q25.3
-0.0139639	0.105072	-0.0112141	0.192831	10.superior_parietal_area	1q32.1
0.00130477	0.909005	-0.0055384	0.627399	10.superior_parietal_area	2q32.1
-0.0042873	0.612245	-0.0098611	0.243448	10.superior_parietal_area	2q36.1
0.0109145	0.387358	0.00020315	0.987157	10.superior_parietal_area	3p22.1
-0.0029164	0.800152	0.00808514	0.482588	10.superior_parietal_area	4p14
-0.0127302	0.165536	0.00483664	0.598109	10.superior_parietal_area	4q22.1
-0.0014542	0.885022	0.00219223	0.827344	10.superior_parietal_area	4q35.2
0.00257282	0.757489	-0.0065083	0.434519	10.superior_parietal_area	5q32
-0.0094412	0.414229	-0.0097958	0.396681	10.superior_parietal_area	6q15
-0.0127056	0.142135	0.00972912	0.260764	10.superior_parietal_area	7p14.1
-0.0145065	0.122442	-0.0045085	0.631019	10.superior_parietal_area	9q21.13
-0.0023999	0.782105	-0.0062518	0.471002	10.superior_parietal_area	9q33.2
-0.0205449	0.520868	-0.0196254	0.539491	10.superior_parietal_area	11q13.4
-0.0140327	0.696824	-0.0361882	0.314779	10.superior_parietal_area	13q21.31
0.0367299	0.00862325	0.0195213	0.162482	10.superior_parietal_area	14q23.1
-0.0068428	0.43502	-0.0079749	0.362705	10.superior_parietal_area	16q23.3
0.0080127	0.239126	0.00235016	0.729759	10.superior_parietal_area	Xp22.31
-0.0035452	0.718518	0.00292663	0.766085	11.precuneus_area	1q25.3
-0.0101916	0.237308	-0.0053843	0.532487	11.precuneus_area	1q32.1
0.0136755	0.231416	0.0164449	0.150206	11.precuneus_area	2q32.1
0.00146551	0.862582	0.00113621	0.893266	11.precuneus_area	2q36.1
0.00777023	0.5387	-0.0056722	0.653643	11.precuneus_area	3p22.1
-0.0013688	0.905515	0.0131241	0.255188	11.precuneus_area	4p14
-0.0146099	0.11187	0.00332553	0.71748	11.precuneus_area	4q22.1
-0.0077559	0.441008	-0.0111389	0.268566	11.precuneus_area	4q35.2
0.00309924	0.710201	-0.0081976	0.325765	11.precuneus_area	5q32
-0.0059868	0.604998	-0.0034165	0.767909	11.precuneus_area	6q15
-0.0213453	0.013759	-0.0043791	0.613326	11.precuneus_area	7p14.1
-0.0167919	0.0740764	-0.0082774	0.378683	11.precuneus_area	9q21.13
0.0069918	0.42084	0.012289	0.157195	11.precuneus_area	9q33.2
-0.0398005	0.214063	-0.0633632	0.0479677	11.precuneus_area	11q13.4
-0.0165896	0.645415	-0.0494325	0.170423	11.precuneus_area	13q21.31
0.0426375	0.00231911	0.0320987	0.0218599	11.precuneus_area	14q23.1
0.00184391	0.833556	0.00887533	0.311871	11.precuneus_area	16q23.3
0.00240601	0.723994	-0.0084612	0.214383	11.precuneus_area	Xp22.31
-0.0090062	0.359567	-0.0078643	0.423493	12.occipital_area	1q25.3
-0.0116723	0.175665	-0.0080209	0.351854	12.occipital_area	1q32.1
0.00047051	0.967138	-0.0081288	0.476423	12.occipital_area	2q32.1
0.0053064	0.530596	0.00877872	0.299324	12.occipital_area	2q36.1
0.00975346	0.440027	0.00064232	0.959427	12.occipital_area	3p22.1
0.00072609	0.949767	0.0140515	0.222583	12.occipital_area	4p14
-0.0146749	0.110074	0.00016781	0.985416	12.occipital_area	4q22.1
0.00586831	0.55968	0.0165869	0.0990581	12.occipital_area	4q35.2
0.0115056	0.167503	0.00890343	0.285267	12.occipital_area	5q32
0.00393477	0.73375	0.0121791	0.292218	12.occipital_area	6q15
-0.015727	0.0693407	0.00487286	0.573445	12.occipital_area	7p14.1
-0.0056216	0.54962	0.0107961	0.250325	12.occipital_area	9q21.13
0.0011322	0.896228	8.59e-05	0.992104	12.occipital_area	9q33.2
0.0274228	0.391676	0.0643103	0.0444731	12.occipital_area	11q13.4
0.0223107	0.53579	0.0295062	0.41265	12.occipital_area	13q21.31
0.028998	0.0381802	0.00688448	0.622463	12.occipital_area	14q23.1
-0.0009126	0.917118	0.00266055	0.761492	12.occipital_area	16q23.3
0.00918259	0.177502	0.00474	0.486187	12.occipital_area	Xp22.31
-0.0101047	0.304621	-0.0037452	0.703267	1.motor_premotor_SMA_thickness	1q25.3
-0.0105565	0.221276	-0.0094979	0.270583	1.motor_premotor_SMA_thickness	1q32.1
-0.0033851	0.767221	0.00542109	0.635091	1.motor_premotor_SMA_thickness	2q32.1
-0.0086016	0.310032	-0.0087001	0.303982	1.motor_premotor_SMA_thickness	2q36.1
0.0026743	0.832549	0.0131493	0.297987	1.motor_premotor_SMA_thickness	3p22.1
0.00808126	0.483779	0.0142889	0.21516	1.motor_premotor_SMA_thickness	4p14
0.00157616	0.863914	0.0123228	0.179766	1.motor_premotor_SMA_thickness	4q22.1
-0.010814	0.28305	-0.0116114	0.248529	1.motor_premotor_SMA_thickness	4q35.2
-0.0037823	0.650446	-0.0061173	0.463128	1.motor_premotor_SMA_thickness	5q32
0.0178799	0.122699	-0.0134154	0.246279	1.motor_premotor_SMA_thickness	6q15
-0.0013568	0.875652	-0.0095732	0.269018	1.motor_premotor_SMA_thickness	7p14.1
0.00679462	0.470159	0.00611905	0.514956	1.motor_premotor_SMA_thickness	9q21.13
-0.0018625	0.830337	-0.0070505	0.416775	1.motor_premotor_SMA_thickness	9q33.2
-0.0494857	0.122671	-0.0332115	0.299655	1.motor_premotor_SMA_thickness	11q13.4
-0.0320202	0.374822	-0.0011302	0.974983	1.motor_premotor_SMA_thickness	13q21.31
-0.0125794	0.369153	-0.0238484	0.0882966	1.motor_premotor_SMA_thickness	14q23.1
-0.0100402	0.252881	-0.0223988	0.0106639	1.motor_premotor_SMA_thickness	16q23.3
0.00834867	0.220803	0.00517906	0.447013	1.motor_premotor_SMA_thickness	Xp22.31
-0.0138203	0.161316	-0.0097332	0.323788	2.superior_parietal_thickness	1q25.3
-0.0077749	0.36882	-0.0054874	0.525793	2.superior_parietal_thickness	1q32.1
-0.0001793	0.987521	0.0110668	0.334225	2.superior_parietal_thickness	2q32.1
-0.0103056	0.225006	-0.010652	0.209685	2.superior_parietal_thickness	2q36.1
0.00745784	0.556395	0.0202525	0.110107	2.superior_parietal_thickness	3p22.1
0.00082689	0.943018	0.00110926	0.923592	2.superior_parietal_thickness	4p14
-0.0001442	0.987516	0.00754963	0.412681	2.superior_parietal_thickness	4q22.1
-0.0134094	0.184206	-0.014712	0.145039	2.superior_parietal_thickness	4q35.2
-0.0061413	0.462955	-0.0091767	0.272619	2.superior_parietal_thickness	5q32
0.0335171	0.00389729	0.0159701	0.168909	2.superior_parietal_thickness	6q15
0.00781503	0.368576	0.00593086	0.494896	2.superior_parietal_thickness	7p14.1
0.00308577	0.743513	0.00030843	0.973903	2.superior_parietal_thickness	9q21.13
-0.0051251	0.556401	-0.0106851	0.219972	2.superior_parietal_thickness	9q33.2
-0.0403417	0.209335	-0.0190162	0.553901	2.superior_parietal_thickness	11q13.4
0.00137654	0.969639	0.0488713	0.176505	2.superior_parietal_thickness	13q21.31
-0.0188838	0.178663	-0.0315217	0.0247387	2.superior_parietal_thickness	14q23.1
-0.0076216	0.386563	-0.0145511	0.0982299	2.superior_parietal_thickness	16q23.3
0.00733346	0.283309	0.00359528	0.598787	2.superior_parietal_thickness	Xp22.31
-0.0055227	0.574772	0.00685946	0.48507	3.inferior_parietal_thickness	1q25.3
-0.0042778	0.62016	0.00197178	0.818956	3.inferior_parietal_thickness	1q32.1
-0.0056746	0.619769	0.00226404	0.842776	3.inferior_parietal_thickness	2q32.1
-0.0114569	0.176363	-0.0149696	0.0767377	3.inferior_parietal_thickness	2q36.1
-0.0085197	0.500608	-0.0080737	0.522499	3.inferior_parietal_thickness	3p22.1
0.00348288	0.762827	0.00778399	0.499214	3.inferior_parietal_thickness	4p14
-0.0090037	0.327578	-0.0087644	0.339676	3.inferior_parietal_thickness	4q22.1
-0.0071704	0.476618	-0.0048927	0.626546	3.inferior_parietal_thickness	4q35.2
0.00125147	0.880824	0.00358957	0.666577	3.inferior_parietal_thickness	5q32
0.0290719	0.0120909	0.00685597	0.553201	3.inferior_parietal_thickness	6q15
0.00174067	0.840901	-0.0049954	0.56381	3.inferior_parietal_thickness	7p14.1
0.00737954	0.432841	0.00745591	0.427209	3.inferior_parietal_thickness	9q21.13
-0.0040148	0.644187	-0.0125866	0.146869	3.inferior_parietal_thickness	9q33.2
-0.0285615	0.372982	0.011557	0.717962	3.inferior_parietal_thickness	11q13.4
-0.016978	0.637972	0.0328533	0.361637	3.inferior_parietal_thickness	13q21.31
-0.0139284	0.320074	-0.0301946	0.0308072	3.inferior_parietal_thickness	14q23.1
0.00545948	0.534145	0.00858947	0.327094	3.inferior_parietal_thickness	16q23.3
0.00605428	0.37462	0.00019895	0.97668	3.inferior_parietal_thickness	Xp22.31
-0.0086803	0.377448	-0.001361	0.889769	4.perisylvian_thickness	1q25.3
-0.0017494	0.839239	0.00665138	0.439823	4.perisylvian_thickness	1q32.1
-0.0157983	0.166783	-0.01792	0.116261	4.perisylvian_thickness	2q32.1
-0.0046823	0.580216	-0.0015826	0.85149	4.perisylvian_thickness	2q36.1
0.00141125	0.911086	0.0130303	0.301785	4.perisylvian_thickness	3p22.1
-0.0015856	0.890627	-0.0036466	0.751454	4.perisylvian_thickness	4p14
-0.0076156	0.407207	-0.0050673	0.580731	4.perisylvian_thickness	4q22.1
-0.009494	0.345556	-0.0093053	0.354498	4.perisylvian_thickness	4q35.2
-0.0004858	0.953551	-0.0001779	0.982957	4.perisylvian_thickness	5q32
0.0147781	0.201654	-0.0229814	0.0467462	4.perisylvian_thickness	6q15
0.00552659	0.523521	0.00236647	0.784413	4.perisylvian_thickness	7p14.1
0.00397639	0.672281	0.00072472	0.938453	4.perisylvian_thickness	9q21.13
-0.0041862	0.629801	-0.0118718	0.171004	4.perisylvian_thickness	9q33.2
-0.0107947	0.736102	0.0427197	0.181632	4.perisylvian_thickness	11q13.4
-0.0122925	0.733111	0.0464166	0.197221	4.perisylvian_thickness	13q21.31
0.0137245	0.326771	0.0268582	0.0546162	4.perisylvian_thickness	14q23.1
0.00513816	0.558122	0.00848624	0.332697	4.perisylvian_thickness	16q23.3
0.00915968	0.178799	0.00632828	0.352226	4.perisylvian_thickness	Xp22.31
-0.0121225	0.218215	-0.0084448	0.389968	5.occipital_thickness	1q25.3
-0.0124175	0.150309	-0.0139234	0.105988	5.occipital_thickness	1q32.1
-0.0148362	0.194618	-0.016003	0.160862	5.occipital_thickness	2q32.1
-0.0020476	0.809086	0.00233031	0.782871	5.occipital_thickness	2q36.1
0.0002404	0.984839	0.0101142	0.422987	5.occipital_thickness	3p22.1
0.00834931	0.469495	0.0160717	0.162896	5.occipital_thickness	4p14
-0.0059123	0.520375	-0.0024022	0.793518	5.occipital_thickness	4q22.1
-0.0070984	0.481129	-0.0048424	0.63004	5.occipital_thickness	4q35.2
-0.000859	0.918047	-0.0007216	0.930969	5.occipital_thickness	5q32
0.0251985	0.0296437	0.00065144	0.955061	5.occipital_thickness	6q15
0.00654136	0.450696	0.00355396	0.681283	5.occipital_thickness	7p14.1
0.00481563	0.608823	0.0026022	0.781661	5.occipital_thickness	9q21.13
0.00147818	0.864995	-0.0003386	0.968864	5.occipital_thickness	9q33.2
-0.0371573	0.246522	-0.0124244	0.69775	5.occipital_thickness	11q13.4
-0.0432123	0.23115	-0.0179907	0.617328	5.occipital_thickness	13q21.31
-0.0058408	0.676758	-0.0112145	0.422414	5.occipital_thickness	14q23.1
0.00357078	0.684335	0.00516385	0.555691	5.occipital_thickness	16q23.3
0.00350176	0.607637	-0.0046525	0.494156	5.occipital_thickness	Xp22.31
-0.0064238	0.512705	0.00118987	0.903586	6.ventromedial_occipital_thickness	1q25.3
-0.0052425	0.542324	-0.0010966	0.898687	6.ventromedial_occipital_thickness	1q32.1
-0.0030441	0.789464	0.00400566	0.725596	6.ventromedial_occipital_thickness	2q32.1
0.00928331	0.271779	0.019671	0.020006	6.ventromedial_occipital_thickness	2q36.1
-0.0040166	0.750079	0.00105901	0.933137	6.ventromedial_occipital_thickness	3p22.1
0.0056436	0.623767	0.00915341	0.426751	6.ventromedial_occipital_thickness	4p14
-0.0046657	0.610812	-0.0005725	0.950257	6.ventromedial_occipital_thickness	4q22.1
0.00447249	0.656071	0.0140082	0.163497	6.ventromedial_occipital_thickness	4q35.2
0.00140277	0.866129	0.00309359	0.710345	6.ventromedial_occipital_thickness	5q32
0.0160675	0.164118	-0.0110453	0.339328	6.ventromedial_occipital_thickness	6q15
0.00443663	0.607772	0.0006533	0.939816	6.ventromedial_occipital_thickness	7p14.1
-0.0041728	0.656388	-0.0112619	0.230331	6.ventromedial_occipital_thickness	9q21.13
-0.0002668	0.975436	-0.0028071	0.746239	6.ventromedial_occipital_thickness	9q33.2
-0.0097834	0.759507	0.0289892	0.364853	6.ventromedial_occipital_thickness	11q13.4
-0.0029551	0.934522	0.042092	0.242398	6.ventromedial_occipital_thickness	13q21.31
0.0214736	0.124116	0.0336016	0.0162306	6.ventromedial_occipital_thickness	14q23.1
0.00278863	0.750068	0.00347945	0.691325	6.ventromedial_occipital_thickness	16q23.3
0.00385033	0.571108	-0.002487	0.714748	6.ventromedial_occipital_thickness	Xp22.31
0.00411044	0.675742	0.0139585	0.154698	7.ventral_frontal_thickness	1q25.3
-0.0060014	0.486113	-0.002793	0.745353	7.ventral_frontal_thickness	1q32.1
-0.006257	0.58367	-0.0018277	0.872571	7.ventral_frontal_thickness	2q32.1
-0.0034258	0.685494	-0.0013404	0.87386	7.ventral_frontal_thickness	2q36.1
-0.0196765	0.119195	-0.0212259	0.0921654	7.ventral_frontal_thickness	3p22.1
-0.0089076	0.439464	-0.0121917	0.289071	7.ventral_frontal_thickness	4p14
0.0150656	0.10082	0.0265212	0.00380348	7.ventral_frontal_thickness	4q22.1
0.00764942	0.446903	0.0162951	0.10452	7.ventral_frontal_thickness	4q35.2
0.00015259	0.98539	0.00010239	0.990178	7.ventral_frontal_thickness	5q32
0.0174556	0.131202	-0.0044802	0.697901	7.ventral_frontal_thickness	6q15
0.00899015	0.299021	0.00793406	0.35846	7.ventral_frontal_thickness	7p14.1
0.00567842	0.545469	0.00441702	0.637519	7.ventral_frontal_thickness	9q21.13
0.00714358	0.410411	0.00823738	0.341585	7.ventral_frontal_thickness	9q33.2
-0.0003188	0.992052	0.0368633	0.248492	7.ventral_frontal_thickness	11q13.4
-0.0385177	0.284933	-0.0100944	0.778883	7.ventral_frontal_thickness	13q21.31
-0.0028117	0.840652	-0.0028021	0.840889	7.ventral_frontal_thickness	14q23.1
-0.0028049	0.749004	-0.003881	0.657369	7.ventral_frontal_thickness	16q23.3
0.00577953	0.39588	0.00108369	0.873275	7.ventral_frontal_thickness	Xp22.31
0.00159213	0.871506	0.0121752	0.215983	8.temporal_pole_thickness	1q25.3
0.0011735	0.891848	0.0083484	0.333252	8.temporal_pole_thickness	1q32.1
-0.0063866	0.576537	-0.0019314	0.865847	8.temporal_pole_thickness	2q32.1
-0.007684	0.364499	-0.0065989	0.435965	8.temporal_pole_thickness	2q36.1
-0.0046032	0.715918	-0.001175	0.925963	8.temporal_pole_thickness	3p22.1
-0.0024088	0.834669	-0.0033624	0.770717	8.temporal_pole_thickness	4p14
-0.0031281	0.733752	0.00174023	0.849866	8.temporal_pole_thickness	4q22.1
0.00170443	0.865646	0.00823634	0.413444	8.temporal_pole_thickness	4q35.2
0.00451808	0.588317	0.00734579	0.378682	8.temporal_pole_thickness	5q32
0.0284017	0.0142181	0.0094122	0.416339	8.temporal_pole_thickness	6q15
0.00268018	0.757246	-0.0012103	0.888955	8.temporal_pole_thickness	7p14.1
-0.0021552	0.818809	-0.0073354	0.435433	8.temporal_pole_thickness	9q21.13
0.00678211	0.435264	0.00754328	0.38536	8.temporal_pole_thickness	9q33.2
0.0054213	0.86571	0.0451394	0.158984	8.temporal_pole_thickness	11q13.4
-0.0252144	0.484664	0.00485093	0.893016	8.temporal_pole_thickness	13q21.31
0.0288084	0.0397302	0.0415536	0.00300486	8.temporal_pole_thickness	14q23.1
0.00451721	0.606967	0.0057121	0.515246	8.temporal_pole_thickness	16q23.3
0.00777583	0.254143	0.0039795	0.559356	8.temporal_pole_thickness	Xp22.31
-0.0079945	0.416184	-0.0023305	0.813037	9.medial_temporal_thickness	1q25.3
-0.0076491	0.37496	-0.004718	0.58502	9.medial_temporal_thickness	1q32.1
-0.0121392	0.287949	-0.0099311	0.385681	9.medial_temporal_thickness	2q32.1
0.00272443	0.747542	0.00786859	0.353593	9.medial_temporal_thickness	2q36.1
-0.0138314	0.273654	-0.0139672	0.270002	9.medial_temporal_thickness	3p22.1
0.00651905	0.57175	0.00924917	0.423383	9.medial_temporal_thickness	4p14
-0.0153605	0.0945125	-0.0161449	0.079487	9.medial_temporal_thickness	4q22.1
0.0132073	0.189364	0.0239374	0.0176175	9.medial_temporal_thickness	4q35.2
0.00868874	0.297378	0.0126206	0.130949	9.medial_temporal_thickness	5q32
0.0270527	0.0193951	0.00924033	0.425538	9.medial_temporal_thickness	6q15
0.0107281	0.215495	0.00999233	0.249661	9.medial_temporal_thickness	7p14.1
0.00156632	0.867632	-0.0014793	0.875191	9.medial_temporal_thickness	9q21.13
0.0124257	0.152427	0.0150976	0.0827443	9.medial_temporal_thickness	9q33.2
-0.0230879	0.470918	0.00303369	0.924686	9.medial_temporal_thickness	11q13.4
-0.0236687	0.511368	0.00591834	0.869844	9.medial_temporal_thickness	13q21.31
0.0208413	0.136365	0.0293666	0.036243	9.medial_temporal_thickness	14q23.1
0.00801102	0.361097	0.00955713	0.276952	9.medial_temporal_thickness	16q23.3
0.00581599	0.393174	0.00136328	0.841698	9.medial_temporal_thickness	Xp22.31
-0.0098158	0.318856	-0.0037102	0.705792	10.middle_temporal_thickness	1q25.3
-0.0020031	0.816539	0.00528895	0.539378	10.middle_temporal_thickness	1q32.1
-0.0149008	0.192767	-0.0158971	0.163857	10.middle_temporal_thickness	2q32.1
-0.0007355	0.930859	0.0053657	0.525932	10.middle_temporal_thickness	2q36.1
-0.0027313	0.829105	0.00378818	0.76421	10.middle_temporal_thickness	3p22.1
-0.0005563	0.961572	-0.0008321	0.942434	10.middle_temporal_thickness	4p14
-0.0201322	0.0286539	-0.0274103	0.00283615	10.middle_temporal_thickness	4q22.1
0.00691423	0.492659	0.0202985	0.0435882	10.middle_temporal_thickness	4q35.2
0.00069811	0.933372	0.00188243	0.8213	10.middle_temporal_thickness	5q32
0.0253533	0.0286865	0.00140952	0.903002	10.middle_temporal_thickness	6q15
0.00415197	0.632182	-0.0001549	0.985725	10.middle_temporal_thickness	7p14.1
0.00311869	0.740373	-0.0005625	0.952252	10.middle_temporal_thickness	9q21.13
0.00742182	0.393389	0.010413	0.230226	10.middle_temporal_thickness	9q33.2
-0.008319	0.795324	0.0411314	0.198784	10.middle_temporal_thickness	11q13.4
-0.0583916	0.105728	-0.0459321	0.202311	10.middle_temporal_thickness	13q21.31
0.00868896	0.535214	0.0153653	0.27193	10.middle_temporal_thickness	14q23.1
0.0148746	0.0904167	0.0247407	0.00477802	10.middle_temporal_thickness	16q23.3
0.00281534	0.679808	-0.0051129	0.452655	10.middle_temporal_thickness	Xp22.31
-0.0053029	0.589888	0.00530907	0.589511	11.dorsolateral_prefrontal_thickness	1q25.3
0.00451764	0.600492	0.0174184	0.0435079	11.dorsolateral_prefrontal_thickness	1q32.1
-0.0007317	0.948958	0.0100424	0.379712	11.dorsolateral_prefrontal_thickness	2q32.1
-0.0007222	0.932044	0.00574695	0.497473	11.dorsolateral_prefrontal_thickness	2q36.1
-0.0042524	0.736602	0.00167502	0.894611	11.dorsolateral_prefrontal_thickness	3p22.1
-0.0112957	0.327471	-0.021283	0.0650811	11.dorsolateral_prefrontal_thickness	4p14
0.00399899	0.66352	0.0157559	0.0865616	11.dorsolateral_prefrontal_thickness	4q22.1
-0.0085609	0.395199	-0.0076219	0.449133	11.dorsolateral_prefrontal_thickness	4q35.2
-0.0066982	0.422052	-0.0115002	0.168134	11.dorsolateral_prefrontal_thickness	5q32
0.035984	0.00188547	0.0197178	0.0886157	11.dorsolateral_prefrontal_thickness	6q15
-8.68e-05	0.992005	-0.0077535	0.371052	11.dorsolateral_prefrontal_thickness	7p14.1
0.00633643	0.500417	0.00472662	0.615268	11.dorsolateral_prefrontal_thickness	9q21.13
0.00051613	0.952629	-0.0029253	0.736386	11.dorsolateral_prefrontal_thickness	9q33.2
-0.0238444	0.456777	0.0139007	0.664459	11.dorsolateral_prefrontal_thickness	11q13.4
-0.0447248	0.214913	-0.019133	0.59579	11.dorsolateral_prefrontal_thickness	13q21.31
-0.0160114	0.252785	-0.0308322	0.0276804	11.dorsolateral_prefrontal_thickness	14q23.1
0.000453	0.958837	-0.0008756	0.920541	11.dorsolateral_prefrontal_thickness	16q23.3
0.00459926	0.499779	-0.0020728	0.761054	11.dorsolateral_prefrontal_thickness	Xp22.31
-0.008029	0.41473	-0.0022107	0.822061	12.medial_prefrontal_thickness	1q25.3
-0.0092119	0.28587	-0.007396	0.390836	12.medial_prefrontal_thickness	1q32.1
-0.009871	0.388109	-0.00599	0.599939	12.medial_prefrontal_thickness	2q32.1
-0.0069125	0.414667	-0.0056562	0.503856	12.medial_prefrontal_thickness	2q36.1
-0.0080866	0.522657	-0.0051578	0.683033	12.medial_prefrontal_thickness	3p22.1
-0.0014946	0.896968	-0.0023415	0.839006	12.medial_prefrontal_thickness	4p14
0.011558	0.208876	0.0244824	0.00768389	12.medial_prefrontal_thickness	4q22.1
0.00923164	0.359511	0.0206751	0.0398709	12.medial_prefrontal_thickness	4q35.2
-0.0097239	0.244085	-0.0136068	0.102609	12.medial_prefrontal_thickness	5q32
0.0272911	0.0184906	0.00672161	0.561203	12.medial_prefrontal_thickness	6q15
0.0150071	0.0835334	0.0179049	0.038668	12.medial_prefrontal_thickness	7p14.1
-0.0002779	0.976439	-0.0050798	0.588734	12.medial_prefrontal_thickness	9q21.13
0.00487228	0.575165	0.00525517	0.54492	12.medial_prefrontal_thickness	9q33.2
-0.0234069	0.465342	0.00661023	0.836416	12.medial_prefrontal_thickness	11q13.4
-0.0402102	0.265138	-0.0176302	0.62463	12.medial_prefrontal_thickness	13q21.31
0.00025145	0.98568	0.00064394	0.963283	12.medial_prefrontal_thickness	14q23.1
-0.010643	0.225559	-0.0176794	0.0438015	12.medial_prefrontal_thickness	16q23.3
-0.0022302	0.743633	-0.0119812	0.0784975	12.medial_prefrontal_thickness	Xp22.31
-0.0055168	0.574392	-0.0055168	0.574392	total_surface_area	1q25.3
-0.0086651	0.314421	-0.0086651	0.314421	total_surface_area	1q32.1
0.00596966	0.60094	0.00596966	0.60094	total_surface_area	2q32.1
0.00088264	0.916871	0.00088264	0.916871	total_surface_area	2q36.1
0.0117787	0.350776	0.0117787	0.350776	total_surface_area	3p22.1
-0.0087866	0.445545	-0.0087866	0.445545	total_surface_area	4p14
-0.0185844	0.0428846	-0.0185844	0.0428846	total_surface_area	4q22.1
-0.0037906	0.706148	-0.0037906	0.706148	total_surface_area	4q35.2
0.00769492	0.355627	0.00769492	0.355627	total_surface_area	5q32
-0.0041	0.722847	-0.0041	0.722847	total_surface_area	6q15
-0.0220998	0.0106575	-0.0220998	0.0106575	total_surface_area	7p14.1
-0.014274	0.128455	-0.014274	0.128455	total_surface_area	9q21.13
0.00131337	0.879662	0.00131337	0.879662	total_surface_area	9q33.2
-0.0120727	0.705913	-0.0120727	0.705913	total_surface_area	11q13.4
0.00712642	0.843115	0.00712642	0.843115	total_surface_area	13q21.31
0.0308423	0.0273712	0.0308423	0.0273712	total_surface_area	14q23.1
-0.0024497	0.779836	-0.0024497	0.779836	total_surface_area	16q23.3
0.00753785	0.268	0.00753785	0.268	total_surface_area	Xp22.31
-0.0095181	0.333849	-0.0095181	0.333849	mean_thickness	1q25.3
-0.0060972	0.480169	-0.0060972	0.480169	mean_thickness	1q32.1
-0.0075768	0.507879	-0.0075768	0.507879	mean_thickness	2q32.1
-0.0045157	0.594299	-0.0045157	0.594299	mean_thickness	2q36.1
-0.0056737	0.653942	-0.0056737	0.653942	mean_thickness	3p22.1
-0.0001036	0.992843	-0.0001036	0.992843	mean_thickness	4p14
-0.0057311	0.5334	-0.0057311	0.5334	mean_thickness	4q22.1
-0.0056412	0.575712	-0.0056412	0.575712	mean_thickness	4q35.2
-0.0006226	0.940577	-0.0006226	0.940577	mean_thickness	5q32
0.0296674	0.0104827	0.0296674	0.0104827	mean_thickness	6q15
0.00484955	0.576185	0.00484955	0.576185	mean_thickness	7p14.1
0.0040027	0.670691	0.0040027	0.670691	mean_thickness	9q21.13
0.002063	0.812507	0.002063	0.812507	mean_thickness	9q33.2
-0.0363035	0.25773	-0.0363035	0.25773	mean_thickness	11q13.4
-0.0394231	0.27484	-0.0394231	0.27484	mean_thickness	13q21.31
0.00021694	0.98765	0.00021694	0.98765	mean_thickness	14q23.1
0.00110057	0.900319	0.00110057	0.900319	mean_thickness	16q23.3
0.00674755	0.322674	0.00674755	0.322674	mean_thickness	Xp22.31

## Sheet: UKB_tag_SNP_subcortical_ROI
UKB results of association analysis of subcortical morphometric measures and inversion genotypes by tag SNPs.
adj_global: with adjustment for global measures
beta	pval	beta_adj_global	pval_adj_global	ROI	inversion
-0.0056912	0.561765	-0.001062	0.914033	1.brainstem	1q25.3
0.00590753	0.492152	0.0188523	0.0288569	1.brainstem	1q32.1
0.00443851	0.696919	0.00822723	0.471647	1.brainstem	2q32.1
0.00034884	0.967045	-0.0042095	0.619137	1.brainstem	2q36.1
-0.0001813	0.988526	-0.0053514	0.672069	1.brainstem	3p22.1
-0.0153668	0.18149	-0.0170656	0.13901	1.brainstem	4p14
-0.0209622	0.0221757	-0.0076562	0.404856	1.brainstem	4q22.1
-0.0132991	0.185236	-0.0072963	0.468649	1.brainstem	4q35.2
-0.0018555	0.823474	-0.0034199	0.681845	1.brainstem	5q32
0.0273683	0.0177455	0.0245047	0.0342992	1.brainstem	6q15
-0.0133339	0.122785	-0.0078782	0.363305	1.brainstem	7p14.1
0.0114954	0.22014	0.0132533	0.1587	1.brainstem	9q21.13
0.00859977	0.320797	0.00438466	0.61377	1.brainstem	9q33.2
0.0298258	0.350478	0.0547851	0.0872911	1.brainstem	11q13.4
0.00621217	0.862823	-0.0023728	0.947537	1.brainstem	13q21.31
0.0203624	0.144625	-0.0013658	0.922284	1.brainstem	14q23.1
0.012937	0.139294	0.0199253	0.0231941	1.brainstem	16q23.3
0.0116323	0.0869106	0.00882865	0.195158	1.brainstem	Xp22.31
-0.0145761	0.138111	-0.0124317	0.206544	2.thalamus	1q25.3
0.0054216	0.529315	0.0189977	0.0277086	2.thalamus	1q32.1
-0.0025614	0.822533	0.00089384	0.937693	2.thalamus	2q32.1
0.00024752	0.976663	-0.005962	0.48161	2.thalamus	2q36.1
-0.0084835	0.501813	-0.0162825	0.197937	2.thalamus	3p22.1
-0.0068454	0.552536	-0.006503	0.573064	2.thalamus	4p14
-0.0208877	0.0229429	-0.007074	0.441705	2.thalamus	4q22.1
-0.0157986	0.116313	-0.0095448	0.343331	2.thalamus	4q35.2
-0.0046965	0.573129	-0.0067318	0.419896	2.thalamus	5q32
0.0249069	0.0313117	0.0206839	0.0741308	2.thalamus	6q15
-0.0149136	0.0850089	-0.0099167	0.252691	2.thalamus	7p14.1
-0.0079566	0.397053	-0.0100219	0.286704	2.thalamus	9q21.13
0.00617918	0.476552	0.0022496	0.795762	2.thalamus	9q33.2
0.0105444	0.741868	0.0295765	0.356147	2.thalamus	11q13.4
-0.0239359	0.506482	-0.0367777	0.307988	2.thalamus	13q21.31
0.0262048	0.0610219	0.00513547	0.713862	2.thalamus	14q23.1
0.00733253	0.403051	0.0143434	0.102343	2.thalamus	16q23.3
0.0100117	0.141479	0.0073261	0.282574	2.thalamus	Xp22.31
-0.0041085	0.675753	-0.0008468	0.931426	3.cerebellum_cortex	1q25.3
-0.0009262	0.914361	0.00705962	0.413243	3.cerebellum_cortex	1q32.1
0.00408751	0.720215	0.00640088	0.575567	3.cerebellum_cortex	2q32.1
-0.0065159	0.440945	-0.0099075	0.242164	3.cerebellum_cortex	2q36.1
-0.0069977	0.579311	-0.0110908	0.38044	3.cerebellum_cortex	3p22.1
-0.0041396	0.719264	-0.0026708	0.816936	3.cerebellum_cortex	4p14
-0.0269815	0.00328342	-0.0172255	0.0609895	3.cerebellum_cortex	4q22.1
0.00332167	0.74108	0.0090254	0.370155	3.cerebellum_cortex	4q35.2
0.00590067	0.478693	0.00620104	0.457405	3.cerebellum_cortex	5q32
0.0278494	0.0159911	0.0245842	0.0337659	3.cerebellum_cortex	6q15
-0.0031307	0.717487	0.00240147	0.781748	3.cerebellum_cortex	7p14.1
0.00795683	0.396712	0.00819695	0.383475	3.cerebellum_cortex	9q21.13
0.00867119	0.317485	0.0057739	0.506411	3.cerebellum_cortex	9q33.2
0.00408071	0.898497	0.0167737	0.600701	3.cerebellum_cortex	11q13.4
-0.0366316	0.308967	-0.0448186	0.214042	3.cerebellum_cortex	13q21.31
0.0260573	0.0623085	0.0119541	0.393297	3.cerebellum_cortex	14q23.1
0.00666849	0.446662	0.00984518	0.262084	3.cerebellum_cortex	16q23.3
0.00985868	0.147381	0.00732471	0.282591	3.cerebellum_cortex	Xp22.31
-0.0034905	0.72258	0.00074166	0.939934	4.cerebellum_white_matter	1q25.3
0.00480511	0.577268	0.0142116	0.0996198	4.cerebellum_white_matter	1q32.1
0.00070789	0.950587	0.00254187	0.824095	4.cerebellum_white_matter	2q32.1
-0.0054206	0.521874	-0.0101444	0.231195	4.cerebellum_white_matter	2q36.1
0.00144247	0.909102	-0.0020886	0.868835	4.cerebellum_white_matter	3p22.1
-0.0060427	0.600149	-0.0053508	0.642888	4.cerebellum_white_matter	4p14
-0.0105262	0.251838	0.00192856	0.833884	4.cerebellum_white_matter	4q22.1
-0.0116081	0.248663	-0.0063593	0.527841	4.cerebellum_white_matter	4q35.2
0.0129165	0.121338	0.013991	0.0936891	4.cerebellum_white_matter	5q32
0.0383933	0.00090698	0.0365497	0.00160382	4.cerebellum_white_matter	6q15
-0.0119627	0.167217	-0.0070267	0.41769	4.cerebellum_white_matter	7p14.1
-0.0040489	0.666573	-0.0048271	0.607874	4.cerebellum_white_matter	9q21.13
0.00256817	0.767394	-0.0019559	0.821963	4.cerebellum_white_matter	9q33.2
0.021381	0.504314	0.0380057	0.235775	4.cerebellum_white_matter	11q13.4
-0.0150173	0.676907	-0.0246243	0.494909	4.cerebellum_white_matter	13q21.31
0.0099996	0.474802	-0.0082923	0.55383	4.cerebellum_white_matter	14q23.1
0.0129771	0.139012	0.0179742	0.0406636	4.cerebellum_white_matter	16q23.3
0.0105339	0.121961	0.00825274	0.226133	4.cerebellum_white_matter	Xp22.31
-0.0057481	0.558965	-0.0014852	0.879837	5.caudate_nucleus	1q25.3
-0.0114421	0.184617	-0.0039303	0.648202	5.caudate_nucleus	1q32.1
-0.0005483	0.96173	0.00188872	0.868573	5.caudate_nucleus	2q32.1
-0.0025031	0.767519	-0.007063	0.403634	5.caudate_nucleus	2q36.1
-0.0103987	0.410678	-0.0174188	0.167665	5.caudate_nucleus	3p22.1
0.0132222	0.251593	0.0166324	0.148768	5.caudate_nucleus	4p14
-0.0205447	0.0253839	-0.0079696	0.385254	5.caudate_nucleus	4q22.1
-7.6e-05	0.993974	0.0060894	0.544758	5.caudate_nucleus	4q35.2
0.00456995	0.583767	0.00494165	0.553071	5.caudate_nucleus	5q32
-0.0015256	0.895145	-0.0094253	0.414943	5.caudate_nucleus	6q15
-0.0070411	0.416434	-0.0017687	0.83806	5.caudate_nucleus	7p14.1
-0.005353	0.569098	-0.0064752	0.490461	5.caudate_nucleus	9q21.13
0.00647617	0.45593	0.00251554	0.771855	5.caudate_nucleus	9q33.2
-0.033517	0.295437	-0.0251201	0.432398	5.caudate_nucleus	11q13.4
0.0555043	0.123704	0.0551043	0.125979	5.caudate_nucleus	13q21.31
0.00860534	0.538701	-0.0095393	0.495039	5.caudate_nucleus	14q23.1
0.00241131	0.783474	0.00598124	0.49496	5.caudate_nucleus	16q23.3
0.00901056	0.186041	0.00660463	0.331818	5.caudate_nucleus	Xp22.31
-0.0011784	0.904306	0.00245307	0.802296	6.pallidum	1q25.3
0.00226104	0.792481	0.0105052	0.221386	6.pallidum	1q32.1
-0.0012867	0.910037	0.00076019	0.946754	6.pallidum	2q32.1
0.0162108	0.0547009	0.0150411	0.0745279	6.pallidum	2q36.1
-0.0032203	0.798201	-0.0068417	0.586836	6.pallidum	3p22.1
-0.002981	0.795329	-0.0021691	0.850227	6.pallidum	4p14
-0.0062485	0.495022	0.00544361	0.552048	6.pallidum	4q22.1
-0.0074403	0.45826	-0.0022189	0.824863	6.pallidum	4q35.2
0.00247208	0.766142	0.0024401	0.768988	6.pallidum	5q32
0.00800216	0.48784	0.0026366	0.819121	6.pallidum	6q15
-0.018913	0.028494	-0.0153304	0.0756916	6.pallidum	7p14.1
-0.0147733	0.114815	-0.0171705	0.066723	6.pallidum	9q21.13
-0.0008338	0.923255	-0.00481	0.578254	6.pallidum	9q33.2
-0.019712	0.536899	-0.0087127	0.784813	6.pallidum	11q13.4
0.0251508	0.483907	0.0223366	0.533967	6.pallidum	13q21.31
-0.008634	0.535914	-0.0262607	0.059638	6.pallidum	14q23.1
-0.0060636	0.488023	-0.0036813	0.673622	6.pallidum	16q23.3
0.0113185	0.0955248	0.00882482	0.19352	6.pallidum	Xp22.31
-0.004315	0.660934	-0.0007856	0.93626	7.putamen	1q25.3
-0.0061766	0.47395	0.00209172	0.808124	7.putamen	1q32.1
0.00301104	0.792208	0.00523555	0.646425	7.putamen	2q32.1
0.00819427	0.333235	0.00591108	0.48454	7.putamen	2q36.1
-0.0043772	0.729148	-0.0092549	0.463457	7.putamen	3p22.1
0.0127799	0.267873	0.015411	0.180892	7.putamen	4p14
-0.0119888	0.192106	0.00043234	0.962428	7.putamen	4q22.1
-0.0116478	0.247315	-0.0068724	0.494241	7.putamen	4q35.2
-0.0032304	0.698579	-0.0040308	0.628472	7.putamen	5q32
0.00334097	0.772898	-0.0034986	0.762165	7.putamen	6q15
-0.0133055	0.124694	-0.0086507	0.31746	7.putamen	7p14.1
-0.0041819	0.6565	-0.0055216	0.556477	7.putamen	9q21.13
0.0100904	0.245449	0.00680959	0.43247	7.putamen	9q33.2
-0.0244891	0.444659	-0.0132192	0.679465	7.putamen	11q13.4
0.048279	0.180624	0.0478943	0.183489	7.putamen	13q21.31
0.00804394	0.565569	-0.0095382	0.495041	7.putamen	14q23.1
0.00274831	0.754163	0.006167	0.481614	7.putamen	16q23.3
0.00520093	0.445354	0.00213928	0.753238	7.putamen	Xp22.31
-0.0066331	0.499532	-0.0036035	0.714138	8.hippocampus	1q25.3
-8.14e-05	0.992458	0.00776505	0.367995	8.hippocampus	1q32.1
-0.0091653	0.42195	-0.0078594	0.491668	8.hippocampus	2q32.1
-0.0045984	0.586595	-0.0081625	0.335101	8.hippocampus	2q36.1
-0.0010352	0.934641	-0.0039303	0.755867	8.hippocampus	3p22.1
0.0032914	0.775058	0.00485003	0.674122	8.hippocampus	4p14
-0.023365	0.0109075	-0.0144289	0.116441	8.hippocampus	4q22.1
-0.003983	0.691977	0.00086099	0.931849	8.hippocampus	4q35.2
0.00483829	0.561368	0.00468374	0.574478	8.hippocampus	5q32
0.0377311	0.0011004	0.0360441	0.00185042	8.hippocampus	6q15
0.00032924	0.96965	0.00624815	0.470893	8.hippocampus	7p14.1
-0.0136478	0.146077	-0.0159373	0.090081	8.hippocampus	9q21.13
0.0113283	0.191609	0.00892078	0.304478	8.hippocampus	9q33.2
0.0106626	0.738924	0.0234623	0.463972	8.hippocampus	11q13.4
-0.0396423	0.270935	-0.0496998	0.168119	8.hippocampus	13q21.31
0.0151972	0.276991	0.00130435	0.925765	8.hippocampus	14q23.1
-0.0164863	0.0599501	-0.0156125	0.0752454	8.hippocampus	16q23.3
0.0028898	0.671086	-0.0002151	0.974817	8.hippocampus	Xp22.31
0.00303764	0.757009	0.00723251	0.461477	9.amygdala	1q25.3
-0.0151102	0.0792092	-0.0093601	0.277063	9.amygdala	1q32.1
0.00189125	0.868307	0.00375714	0.74195	9.amygdala	2q32.1
-0.0055883	0.508455	-0.0091014	0.281687	9.amygdala	2q36.1
0.0228211	0.0704638	0.0211224	0.0941999	9.amygdala	3p22.1
-0.0013353	0.907647	-5.1e-05	0.99647	9.amygdala	4p14
-0.0118961	0.194649	-0.0022492	0.806355	9.amygdala	4q22.1
0.00693068	0.490326	0.0123708	0.218414	9.amygdala	4q35.2
-0.0023513	0.777611	-0.002713	0.744605	9.amygdala	5q32
0.0148034	0.200093	0.0110724	0.33806	9.amygdala	6q15
-0.007995	0.355241	-0.0038045	0.660118	9.amygdala	7p14.1
-0.0092958	0.32186	-0.0110994	0.237047	9.amygdala	9q21.13
0.010082	0.244874	0.00756816	0.382875	9.amygdala	9q33.2
0.0174238	0.585793	0.0306241	0.338351	9.amygdala	11q13.4
0.0242741	0.499971	0.0197978	0.58236	9.amygdala	13q21.31
0.0178833	0.200535	0.00456348	0.74403	9.amygdala	14q23.1
-0.0019352	0.825123	0.00012961	0.988198	9.amygdala	16q23.3
0.016687	0.0141455	0.0152308	0.0251809	9.amygdala	Xp22.31
-0.0071635	0.465639	-0.0017787	0.856407	10.ventral_diencephalon	1q25.3
-0.0128284	0.136201	-0.0027622	0.748602	10.ventral_diencephalon	1q32.1
-0.0061571	0.589367	-0.0034884	0.760021	10.ventral_diencephalon	2q32.1
0.00381246	0.651937	-0.0009002	0.915278	10.ventral_diencephalon	2q36.1
-0.0028055	0.82403	-0.010416	0.409585	10.ventral_diencephalon	3p22.1
-0.004263	0.71115	-0.0038409	0.738932	10.ventral_diencephalon	4p14
-0.0140742	0.124969	0.00320132	0.727396	10.ventral_diencephalon	4q22.1
-0.0090783	0.36629	-0.0017242	0.863914	10.ventral_diencephalon	4q35.2
0.00138756	0.867642	0.00044057	0.957847	10.ventral_diencephalon	5q32
0.0368243	0.00143895	0.0365764	0.00156852	10.ventral_diencephalon	6q15
-0.0134676	0.119446	-0.0076636	0.376121	10.ventral_diencephalon	7p14.1
-0.0023691	0.800694	-0.0040241	0.668415	10.ventral_diencephalon	9q21.13
0.0086276	0.319718	0.00451231	0.603184	10.ventral_diencephalon	9q33.2
-0.0158177	0.620838	0.00182474	0.954545	10.ventral_diencephalon	11q13.4
-0.0300812	0.403257	-0.050951	0.157338	10.ventral_diencephalon	13q21.31
0.0156096	0.263917	-0.0108919	0.436182	10.ventral_diencephalon	14q23.1
0.00409152	0.640419	0.0106838	0.223098	10.ventral_diencephalon	16q23.3
0.00079584	0.906853	-0.0045804	0.501157	10.ventral_diencephalon	Xp22.31
-0.0029074	0.767859	0.00241019	0.80658	11.lateral_ventricle	1q25.3
-0.0168021	0.0517227	-0.0097644	0.257943	11.lateral_ventricle	1q32.1
-0.0075037	0.51201	-0.0062401	0.585335	11.lateral_ventricle	2q32.1
-0.0025937	0.759677	-0.0065154	0.441964	11.lateral_ventricle	2q36.1
0.00158419	0.900395	-0.003316	0.793212	11.lateral_ventricle	3p22.1
-0.0101861	0.377769	-0.0098764	0.392158	11.lateral_ventricle	4p14
8.59e-05	0.992552	0.0168363	0.0671623	11.lateral_ventricle	4q22.1
-0.0017732	0.860372	-0.000459	0.963664	11.lateral_ventricle	4q35.2
0.00429937	0.606733	0.00412228	0.621424	11.lateral_ventricle	5q32
-0.0039602	0.732612	-0.0081184	0.483428	11.lateral_ventricle	6q15
0.0105117	0.225708	0.0170878	0.0487776	11.lateral_ventricle	7p14.1
-0.0042834	0.649121	-0.0057147	0.543602	11.lateral_ventricle	9q21.13
0.00666786	0.443333	0.00177063	0.8386	11.lateral_ventricle	9q33.2
-0.0530982	0.0978812	-0.0407667	0.203525	11.lateral_ventricle	11q13.4
0.0264668	0.463523	0.0218801	0.544263	11.lateral_ventricle	13q21.31
-0.0001742	0.990084	-0.0175167	0.211144	11.lateral_ventricle	14q23.1
-0.0073278	0.404318	-0.0035538	0.685719	11.lateral_ventricle	16q23.3
0.00623656	0.360706	0.00532026	0.435278	11.lateral_ventricle	Xp22.31
-0.0021706	0.825348	0.00124779	0.898999	12.inferior_lateral_ventricle	1q25.3
-0.0296051	0.00059862	-0.0255167	0.0030764	12.inferior_lateral_ventricle	1q32.1
-0.0077264	0.498989	-0.0057688	0.613508	12.inferior_lateral_ventricle	2q32.1
0.00913665	0.280577	0.00807048	0.340259	12.inferior_lateral_ventricle	2q36.1
-0.0027129	0.830057	-0.0054009	0.668995	12.inferior_lateral_ventricle	3p22.1
-0.0074505	0.518267	-0.0079848	0.488476	12.inferior_lateral_ventricle	4p14
0.00689797	0.452897	0.0164054	0.0740833	12.inferior_lateral_ventricle	4q22.1
0.00284428	0.77753	0.00480273	0.633111	12.inferior_lateral_ventricle	4q35.2
-0.0040435	0.627844	-0.0034681	0.6774	12.inferior_lateral_ventricle	5q32
-0.0037387	0.746712	-0.0061712	0.593745	12.inferior_lateral_ventricle	6q15
-0.0004559	0.958041	0.00235295	0.785848	12.inferior_lateral_ventricle	7p14.1
-0.0022655	0.809581	-0.0040051	0.669931	12.inferior_lateral_ventricle	9q21.13
0.00240137	0.782202	-0.0014218	0.869906	12.inferior_lateral_ventricle	9q33.2
-0.0213465	0.505192	-0.014941	0.640746	12.inferior_lateral_ventricle	11q13.4
-0.0205044	0.569569	-0.0259086	0.472156	12.inferior_lateral_ventricle	13q21.31
-0.03009	0.031591	-0.0415425	0.00298524	12.inferior_lateral_ventricle	14q23.1
-0.0133046	0.129485	-0.0123754	0.158229	12.inferior_lateral_ventricle	16q23.3
0.0125425	0.0656712	0.0106155	0.119056	12.inferior_lateral_ventricle	Xp22.31
-0.0045684	0.642553	-0.0006755	0.945231	13.3rd_ventricle	1q25.3
-0.0172884	0.0451654	-0.012087	0.160921	13.3rd_ventricle	1q32.1
-0.0148099	0.195309	-0.0125307	0.27268	13.3rd_ventricle	2q32.1
0.00550981	0.515516	0.00310255	0.713948	13.3rd_ventricle	2q36.1
0.0160414	0.20471	0.0133574	0.290427	13.3rd_ventricle	3p22.1
0.00807957	0.483867	0.00935532	0.417075	13.3rd_ventricle	4p14
0.00068255	0.940834	0.0133454	0.146297	13.3rd_ventricle	4q22.1
0.00556322	0.580771	0.0109624	0.275982	13.3rd_ventricle	4q35.2
0.00104514	0.900353	0.00185277	0.824147	13.3rd_ventricle	5q32
0.00354634	0.759484	-0.0011918	0.917962	13.3rd_ventricle	6q15
0.00178501	0.836892	0.00695848	0.421746	13.3rd_ventricle	7p14.1
0.00081082	0.931319	0.0008674	0.926461	13.3rd_ventricle	9q21.13
0.00665444	0.443937	0.00345057	0.691074	13.3rd_ventricle	9q33.2
-0.0551217	0.085528	-0.0478125	0.135418	13.3rd_ventricle	11q13.4
-0.0143652	0.690517	-0.0199101	0.580656	13.3rd_ventricle	13q21.31
-0.012346	0.378097	-0.0270323	0.0533704	13.3rd_ventricle	14q23.1
-0.0187969	0.0323097	-0.0169813	0.0528829	13.3rd_ventricle	16q23.3
0.00153938	0.821383	-0.0009536	0.888653	13.3rd_ventricle	Xp22.31
0.009567	0.330672	0.0132386	0.178272	14.4th_ventricle	1q25.3
-0.014318	0.0968462	-0.0099489	0.248617	14.4th_ventricle	1q32.1
-0.0074342	0.515289	-0.0061137	0.592609	14.4th_ventricle	2q32.1
-0.0024216	0.774847	-0.0040797	0.629878	14.4th_ventricle	2q36.1
0.0146601	0.246047	0.0121799	0.335163	14.4th_ventricle	3p22.1
-0.0184055	0.110459	-0.0178919	0.120755	14.4th_ventricle	4p14
0.0120066	0.19132	0.020897	0.0229544	14.4th_ventricle	4q22.1
0.0119541	0.234969	0.0161346	0.108937	14.4th_ventricle	4q35.2
0.0163561	0.0498613	0.0169801	0.0417522	14.4th_ventricle	5q32
0.0100692	0.3843	0.00753671	0.51492	14.4th_ventricle	6q15
-0.000718	0.933944	0.00062678	0.942324	14.4th_ventricle	7p14.1
0.0161217	0.0863411	0.0153912	0.101562	14.4th_ventricle	9q21.13
0.00693603	0.424511	0.00352722	0.684645	14.4th_ventricle	9q33.2
0.00022109	0.994493	0.0105142	0.742711	14.4th_ventricle	11q13.4
0.0283653	0.431379	0.0238427	0.508363	14.4th_ventricle	13q21.31
-0.0158592	0.257149	-0.0259939	0.0632717	14.4th_ventricle	14q23.1
-0.0083251	0.34269	-0.0073998	0.399002	14.4th_ventricle	16q23.3
0.00362772	0.594391	0.00101181	0.881935	14.4th_ventricle	Xp22.31
-0.0114186	0.245979	-0.0077812	0.429323	15.CSF	1q25.3
-0.0195541	0.0234628	-0.0136772	0.113114	15.CSF	1q32.1
-0.0086302	0.450411	-0.0071917	0.529526	15.CSF	2q32.1
-0.0082264	0.331564	-0.01266	0.135235	15.CSF	2q36.1
-7.84e-05	0.995053	-0.0038004	0.763874	15.CSF	3p22.1
-0.0015995	0.889757	-0.0011002	0.924071	15.CSF	4p14
-0.013886	0.131019	-0.0014642	0.873527	15.CSF	4q22.1
-0.0185093	0.0661312	-0.0161641	0.108671	15.CSF	4q35.2
0.00448418	0.591069	0.00459846	0.58177	15.CSF	5q32
-0.0137072	0.236631	-0.0184275	0.111732	15.CSF	6q15
0.00172907	0.841921	0.00746011	0.389685	15.CSF	7p14.1
-0.0162615	0.0838769	-0.0181148	0.0542314	15.CSF	9q21.13
0.00465217	0.592469	0.00122506	0.887945	15.CSF	9q33.2
0.00734062	0.81886	0.0145527	0.649928	15.CSF	11q13.4
0.0160378	0.656644	0.0128862	0.721034	15.CSF	13q21.31
0.0117678	0.400795	-0.0025183	0.85735	15.CSF	14q23.1
-0.0090752	0.301326	-0.0069375	0.4296	15.CSF	16q23.3
0.00799631	0.240862	0.00479121	0.482359	15.CSF	Xp22.31
-0.0135166	0.168616	-0.0113284	0.248429	16.corpus_callosum_anterior	1q25.3
-0.0073358	0.394148	-0.0017596	0.837995	16.corpus_callosum_anterior	1q32.1
0.00534167	0.639586	0.0067584	0.553404	16.corpus_callosum_anterior	2q32.1
-0.0104088	0.21812	-0.013355	0.113964	16.corpus_callosum_anterior	2q36.1
-0.009432	0.454707	-0.012241	0.331777	16.corpus_callosum_anterior	3p22.1
-0.0175216	0.127997	-0.017671	0.124656	16.corpus_callosum_anterior	4p14
-0.0124363	0.175183	-0.0035809	0.696169	16.corpus_callosum_anterior	4q22.1
-0.0157882	0.116135	-0.0122202	0.223781	16.corpus_callosum_anterior	4q35.2
0.00646592	0.437386	0.00674296	0.417852	16.corpus_callosum_anterior	5q32
-0.0001964	0.98644	-0.0050477	0.662102	16.corpus_callosum_anterior	6q15
-0.0058406	0.499477	-0.0012614	0.884004	16.corpus_callosum_anterior	7p14.1
-0.0036855	0.694513	-0.0053723	0.566871	16.corpus_callosum_anterior	9q21.13
-0.0024931	0.773697	-0.0061026	0.481391	16.corpus_callosum_anterior	9q33.2
-0.0394416	0.217404	-0.0316067	0.322779	16.corpus_callosum_anterior	11q13.4
-0.0411654	0.252698	-0.0466876	0.194398	16.corpus_callosum_anterior	13q21.31
0.0127127	0.36289	-0.0009062	0.948272	16.corpus_callosum_anterior	14q23.1
0.00800114	0.360991	0.0102059	0.243789	16.corpus_callosum_anterior	16q23.3
0.00334387	0.622969	0.00080182	0.906124	16.corpus_callosum_anterior	Xp22.31
0.00013603	0.98896	0.00220297	0.822707	17.corpus_callosum_mid_anterior	1q25.3
-0.0146106	0.0900834	-0.0114549	0.183934	17.corpus_callosum_mid_anterior	1q32.1
0.0114427	0.316426	0.0124266	0.276656	17.corpus_callosum_mid_anterior	2q32.1
-0.0062666	0.458993	-0.0077258	0.361332	17.corpus_callosum_mid_anterior	2q36.1
-0.0115226	0.361705	-0.0137684	0.275814	17.corpus_callosum_mid_anterior	3p22.1
-0.008415	0.465355	-0.0081117	0.481637	17.corpus_callosum_mid_anterior	4p14
-0.000617	0.946443	0.00501857	0.58483	17.corpus_callosum_mid_anterior	4q22.1
-0.009225	0.359202	-0.0064469	0.521714	17.corpus_callosum_mid_anterior	4q35.2
-0.0050161	0.547371	-0.0052569	0.528349	17.corpus_callosum_mid_anterior	5q32
0.0238052	0.0396302	0.0212334	0.0664895	17.corpus_callosum_mid_anterior	6q15
0.00166566	0.847474	0.0042299	0.625269	17.corpus_callosum_mid_anterior	7p14.1
0.00682086	0.467895	0.00599108	0.523778	17.corpus_callosum_mid_anterior	9q21.13
0.00617295	0.477056	0.00425849	0.623799	17.corpus_callosum_mid_anterior	9q33.2
0.0122458	0.702107	0.0197897	0.536553	17.corpus_callosum_mid_anterior	11q13.4
-0.0341606	0.343143	-0.0350937	0.330173	17.corpus_callosum_mid_anterior	13q21.31
-0.0060879	0.663442	-0.0142022	0.310075	17.corpus_callosum_mid_anterior	14q23.1
0.00207233	0.813206	0.00324534	0.71138	17.corpus_callosum_mid_anterior	16q23.3
0.00576314	0.397406	0.004394	0.518829	17.corpus_callosum_mid_anterior	Xp22.31
-0.0052546	0.592818	-0.0040642	0.679189	18.corpus_callosum_central	1q25.3
-0.0089214	0.300446	-0.0062363	0.469216	18.corpus_callosum_central	1q32.1
0.016386	0.151199	0.0169139	0.138498	18.corpus_callosum_central	2q32.1
-0.0094471	0.264051	-0.0105009	0.214488	18.corpus_callosum_central	2q36.1
0.00405178	0.748292	0.00258192	0.837992	18.corpus_callosum_central	3p22.1
-0.0079016	0.492808	-0.0074674	0.516921	18.corpus_callosum_central	4p14
-0.0013253	0.885215	0.00302396	0.741881	18.corpus_callosum_central	4q22.1
-0.0207483	0.0390989	-0.0183825	0.0675895	18.corpus_callosum_central	4q35.2
-0.0024038	0.772975	-0.0026632	0.74928	18.corpus_callosum_central	5q32
0.0175865	0.128301	0.0155075	0.179946	18.corpus_callosum_central	6q15
0.00237679	0.78363	0.00458367	0.596456	18.corpus_callosum_central	7p14.1
0.00414141	0.65924	0.0031086	0.740674	18.corpus_callosum_central	9q21.13
0.0037288	0.6674	0.00213258	0.805882	18.corpus_callosum_central	9q33.2
0.0150955	0.637134	0.0208423	0.514901	18.corpus_callosum_central	11q13.4
-0.0010302	0.977181	-0.0016543	0.96337	18.corpus_callosum_central	13q21.31
0.0152469	0.275547	0.00916951	0.512021	18.corpus_callosum_central	14q23.1
0.0038822	0.657857	0.00471032	0.591067	18.corpus_callosum_central	16q23.3
0.00242053	0.722136	0.00136607	0.840954	18.corpus_callosum_central	Xp22.31
0.00333442	0.734608	0.00426737	0.664376	19.corpus_callosum_mid_posterior	1q25.3
-0.0049032	0.569677	-0.0026542	0.758253	19.corpus_callosum_mid_posterior	1q32.1
0.00476485	0.67671	0.00514516	0.65252	19.corpus_callosum_mid_posterior	2q32.1
-0.0030342	0.720082	-0.0037751	0.655684	19.corpus_callosum_mid_posterior	2q36.1
-0.0065776	0.602781	-0.0074839	0.553751	19.corpus_callosum_mid_posterior	3p22.1
-0.0023606	0.837816	-0.0021111	0.854746	19.corpus_callosum_mid_posterior	4p14
-0.004558	0.619898	-0.0014425	0.875261	19.corpus_callosum_mid_posterior	4q22.1
-0.0140216	0.163653	-0.012555	0.212295	19.corpus_callosum_mid_posterior	4q35.2
-0.0003556	0.965996	-0.0003516	0.966371	19.corpus_callosum_mid_posterior	5q32
0.00818636	0.479421	0.00683639	0.554758	19.corpus_callosum_mid_posterior	6q15
0.00210877	0.807709	0.00334748	0.699221	19.corpus_callosum_mid_posterior	7p14.1
0.00276523	0.768654	0.0023476	0.802798	19.corpus_callosum_mid_posterior	9q21.13
0.005451	0.530294	0.00435289	0.616253	19.corpus_callosum_mid_posterior	9q33.2
0.0362506	0.257792	0.0399095	0.212795	19.corpus_callosum_mid_posterior	11q13.4
0.00276008	0.938978	0.00284896	0.937013	19.corpus_callosum_mid_posterior	13q21.31
0.00716196	0.60888	0.0022636	0.87152	19.corpus_callosum_mid_posterior	14q23.1
0.00174695	0.842194	0.00235109	0.788734	19.corpus_callosum_mid_posterior	16q23.3
-0.0065831	0.333964	-0.0073421	0.281204	19.corpus_callosum_mid_posterior	Xp22.31
0.00417432	0.670422	0.00746062	0.446992	20.corpus_callosum_posterior	1q25.3
-0.0069521	0.418899	-0.0011464	0.89398	20.corpus_callosum_posterior	1q32.1
0.0186677	0.101411	0.0209694	0.0658257	20.corpus_callosum_posterior	2q32.1
0.00085518	0.919327	-0.0009398	0.911394	20.corpus_callosum_posterior	2q36.1
-0.0110965	0.378664	-0.0135323	0.283103	20.corpus_callosum_posterior	3p22.1
-0.0173925	0.13046	-0.0169675	0.140208	20.corpus_callosum_posterior	4p14
-0.0060697	0.507762	0.00251627	0.783686	20.corpus_callosum_posterior	4q22.1
-0.018257	0.0689674	-0.0150281	0.134475	20.corpus_callosum_posterior	4q35.2
0.0002257	0.978353	-0.0001918	0.981603	20.corpus_callosum_posterior	5q32
0.00420714	0.715506	0.00020336	0.985947	20.corpus_callosum_posterior	6q15
0.0031822	0.712656	0.00731939	0.39704	20.corpus_callosum_posterior	7p14.1
0.0148746	0.112614	0.0145835	0.119904	20.corpus_callosum_posterior	9q21.13
0.00884534	0.30718	0.00679294	0.433011	20.corpus_callosum_posterior	9q33.2
0.00692399	0.828406	0.0161169	0.613974	20.corpus_callosum_posterior	11q13.4
0.0250206	0.486493	0.0232551	0.517856	20.corpus_callosum_posterior	13q21.31
0.0226835	0.104153	0.0109396	0.433301	20.corpus_callosum_posterior	14q23.1
0.011709	0.180871	0.0138864	0.112614	20.corpus_callosum_posterior	16q23.3
0.00567334	0.403746	0.00356719	0.59967	20.corpus_callosum_posterior	Xp22.31
-0.0086672	0.377557	-0.0086672	0.377557	intracranial_volume	1q25.3
-0.0175905	0.0411087	-0.0175905	0.0411087	intracranial_volume	1q32.1
-0.004075	0.721022	-0.004075	0.721022	intracranial_volume	2q32.1
0.00791133	0.349439	0.00791133	0.349439	intracranial_volume	2q36.1
0.00736095	0.559756	0.00736095	0.559756	intracranial_volume	3p22.1
-0.0033294	0.772499	-0.0033294	0.772499	intracranial_volume	4p14
-0.0274805	0.00274996	-0.0274805	0.00274996	intracranial_volume	4q22.1
-0.0118296	0.239276	-0.0118296	0.239276	intracranial_volume	4q35.2
0.00232693	0.779957	0.00232693	0.779957	intracranial_volume	5q32
0.0127198	0.271144	0.0127198	0.271144	intracranial_volume	6q15
-0.0127822	0.139595	-0.0127822	0.139595	intracranial_volume	7p14.1
0.00057024	0.951565	0.00057024	0.951565	intracranial_volume	9q21.13
0.00844465	0.330268	0.00844465	0.330268	intracranial_volume	9q33.2
-0.0255735	0.424029	-0.0255735	0.424029	intracranial_volume	11q13.4
0.012081	0.737208	0.012081	0.737208	intracranial_volume	13q21.31
0.0385907	0.00576685	0.0385907	0.00576685	intracranial_volume	14q23.1
-0.0062191	0.477859	-0.0062191	0.477859	intracranial_volume	16q23.3
0.00756093	0.26647	0.00756093	0.26647	intracranial_volume	Xp22.31
