# Supplementary material for: Chromosomal inversion polymorphisms shape human brain morphology
Source: Cell Rep. Author manuscript; Available in PMC 2023 Sep 19. (PMC10508191; doi:10.1016/j.celrep.2023.112896)
Supplement: 4 [file NIHMS1928249-supplement-4.xlsx]

## Sheet: DE
DE genes (FDR < 0.05) associated with 17q21.31-inv.
gene_id	symbol	p-value	avg_log2FC	FDR
ENSG00000285668.1	-	7.32e-136	5.08251	4.3e-131
ENSG00000264057.1	AC103810.1	1.8e-104	2.22223	1.06e-99
ENSG00000263503.1	MAPK8IP1P2	8.3e-50	5.46511	4.88e-45
ENSG00000214401.4	KANSL1-AS1	1.02e-44	1.03967	6.02e-40
ENSG00000264070.1	DND1P1	2.07e-29	-0.935887	1.22e-24
ENSG00000214425.7	LRRC37A4P	2.18e-25	-1.03438	1.28e-20
ENSG00000278770.1	RF00017	8.77e-21	-0.998151	5.16e-16
ENSG00000262539.1	AC005829.2	9.03e-19	2.20684	5.31e-14
ENSG00000176681.14	LRRC37A	9.22e-13	0.627629	5.42e-08
ENSG00000267246.1	AC091132.6	2.02e-12	-0.662087	1.19e-07
ENSG00000204652.6	RPS26P8	2.81e-11	1.02446	1.65e-06
ENSG00000266497.1	AC138645.1	2.02e-10	0.857452	1.19e-05
ENSG00000238083.7	LRRC37A2	3.78e-09	0.398317	0.0002219
ENSG00000204650.14	LINC02210	9.27e-09	0.241121	0.00054471
ENSG00000238723.1	RF00019	2.19e-08	0.533072	0.00128708
ENSG00000267198.1	AC091132.5	9.96e-08	-0.747025	0.00585596
ENSG00000262500.1	MAPK8IP1P1	7.65e-07	1.82859	0.0449553

## Sheet: eQTL
eQTL query of GTEx brain tissue of 17q21.31-inv inferred by rs1396862.
SNP	Chr	BP	A1	A2	Freq	Probe	Probe_Chr	Probe_bp	Gene	Orientation	b	SE	p
rs1396862	17	43902997	A	G	0.243169	ENSG00000214425.8	17	43606505	LRRC37A4P	-	-1.32956	0.046527	1.34e-179
rs1396862	17	43902997	A	G	0.243169	ENSG00000266918.1	17	43610074	AC091132.3	+	1.03913	0.0614919	4.6e-64
rs1396862	17	43902997	A	G	0.243169	ENSG00000264070.1	17	43663766	DND1P1	+	0.300944	0.0551867	4.95e-08
rs1396862	17	43902997	A	G	0.243169	ENSG00000280022.1	17	43670361	AC126544.1	+	0.8105	0.0579035	1.62e-44
rs1396862	17	43902997	A	G	0.243169	ENSG00000263503.1	17	43678970	MAPK8IP1P2	-	1.21659	0.0500415	1.48e-130
rs1396862	17	43902997	A	G	0.243169	ENSG00000204650.14	17	43715108	LINC02210	+	1.16324	0.0521686	3.89e-110
rs1396862	17	43902997	A	G	0.243169	ENSG00000120088.15	17	43887420	CRHR1	+	0.529518	0.0649219	3.46e-16
rs1396862	17	43902997	A	G	0.243169	ENSG00000279685.2	17	43974656	MAPT-IT1	+	0.386402	0.0536372	5.85e-13
rs1396862	17	43902997	A	G	0.243169	ENSG00000120071.15	17	44205018	KANSL1	-	1.02572	0.0639868	7.87e-58
rs1396862	17	43902997	A	G	0.243169	ENSG00000214401.4	17	44272516	KANSL1-AS1	+	1.32669	0.0516686	2.12e-145
rs1396862	17	43902997	A	G	0.243169	ENSG00000262500.1	17	44321691	MAPK8IP1P1	+	1.02558	0.0719259	3.95e-46
rs1396862	17	43902997	A	G	0.243169	ENSG00000262539.1	17	44337444	AC005829.2	-	1.19251	0.0566661	2.57e-98
rs1396862	17	43902997	A	G	0.243169	ENSG00000261575.2	17	44345232	AC005829.1	+	0.701396	0.0611921	2.04e-30
rs1396862	17	43902997	A	G	0.243169	ENSG00000176681.14	17	44392630	LRRC37A	+	1.26402	0.0544841	4.58e-119
rs1396862	17	43902997	A	G	0.243169	ENSG00000228696.10	17	44395656	ARL17B	-	1.23307	0.0595478	2.99e-95
rs1396862	17	43902997	A	G	0.243169	ENSG00000238083.8	17	44610946	LRRC37A2	+	1.09385	0.0678224	1.62e-58
rs1396862	17	43902997	A	G	0.243169	ENSG00000185829.18	17	44625562	ARL17A	-	0.859213	0.0680091	1.37e-36
rs1396862	17	43902997	A	G	0.243169	ENSG00000232300.1	17	44638178	FAM215B	-	0.650767	0.0750157	4.13e-18
rs1396862	17	43902997	A	G	0.243169	ENSG00000108379.10	17	44875196	WNT3	-	0.436565	0.0792812	3.66e-08

## Sheet: mQTL
mQTL query of 17q21.31-inv inferred by rs1396862.
SNP	Chr	BP	A1	A2	Freq	Probe	Probe_Chr	Probe_bp	Gene	Orientation	b	SE	p
rs1396862	17	43902997	A	G	0.2352	cg22433210	17	43662623	MAPK8IP1P2 (LOC644172)	N	1.16236	0.0916241	7.05e-37
rs1396862	17	43902997	A	G	0.2352	cg01341218	17	43662625	MAPK8IP1P2 (LOC644172)	N	1.24936	0.084445	1.58e-49
rs1396862	17	43902997	A	G	0.2352	cg17117718	17	43663208	MAPK8IP1P2 (LOC644172)	N	1.40229	0.0684696	3.21e-93
rs1396862	17	43902997	A	G	0.2352	cg22968622	17	43663579	MAPK8IP1P2 (LOC644172)	N	1.30538	0.0791763	4.55e-61
rs1396862	17	43902997	A	G	0.2352	cg00025823	17	43909151	*CRHR1	N	0.942587	0.0766781	9.9e-35
rs1396862	17	43902997	A	G	0.2352	cg03723148	17	43921863	*LOC100128977;IMP5	N	-0.479299	0.0844505	1.38e-08
rs1396862	17	43902997	A	G	0.2352	cg03882071	17	43922210	*LOC100128977;IMP5	N	-0.468965	0.0845607	2.92e-08
rs1396862	17	43902997	A	G	0.2352	cg23202277	17	43971911	*MAPT;LOC100128977;LOC100130148	N	1.00673	0.10212	6.31e-23
rs1396862	17	43902997	A	G	0.2352	cg20099416	17	43971919	*MAPT;LOC100128977;LOC100130148	N	1.02057	0.10129	7.07e-24
rs1396862	17	43902997	A	G	0.2352	cg00891649	17	43972573	*MAPT;LOC100130148;LOC100128977	N	-0.881328	0.10888	5.75e-16
rs1396862	17	43902997	A	G	0.2352	cg10780632	17	43973522	*MAPT;LOC100128977;LOC100130148	N	0.979539	0.103701	3.53e-21
* the Illumina Manifest annotation file was employed to map the probes of the Illumina Infinium HumanMethylation450 BeadChip to the nearest genes.

## Sheet: sQTL
sQTL query of GTEx brain tissue of 17q21.31-inv inferred by rs1396862.
SNP	Chr	BP	A1	A2	Freq	Probe	Probe_Chr	Probe_bp	Gene	Orientation	b	SE	p
rs1396862	17	43902997	A	G	0.243169	chr17:43535805:43545575:clu_150519_	17	43540690	PLEKHM1	N	0.418596	0.0725066	7.78e-09
rs1396862	17	43902997	A	G	0.243169	chr17:43535805:43552466:clu_150519_	17	43544136	PLEKHM1	N	-0.58382	0.0640148	7.51e-20
rs1396862	17	43902997	A	G	0.243169	chr17:43587566:43590551:clu_150522_	17	43589058	LRRC37A4P	N	0.678698	0.0662679	1.29e-24
rs1396862	17	43902997	A	G	0.243169	chr17:43587659:43591234:clu_150522_	17	43589446	LRRC37A4P	N	0.528513	0.0670339	3.16e-15
rs1396862	17	43902997	A	G	0.243169	chr17:43587659:43595227:clu_150522_	17	43591443	LRRC37A4P	N	0.565709	0.067304	4.27e-17
rs1396862	17	43902997	A	G	0.243169	chr17:43592745:43595227:clu_150522_	17	43593986	LRRC37A4P	N	0.53508	0.0597395	3.34e-19
rs1396862	17	43902997	A	G	0.243169	chr17:43592891:43595227:clu_150522_	17	43594059	LRRC37A4P	N	0.622245	0.0636871	1.51e-22
rs1396862	17	43902997	A	G	0.243169	chr17:43596738:43598673:clu_150523_	17	43597706	LRRC37A4P	N	0.901413	0.0639943	4.64e-45
rs1396862	17	43902997	A	G	0.243169	chr17:43596884:43598673:clu_150523_	17	43597778	LRRC37A4P	N	-0.69893	0.0589379	1.94e-32
rs1396862	17	43902997	A	G	0.243169	chr17:43598791:43616529:clu_150524_	17	43607660	LRRC37A4P	N	-0.475485	0.0635582	7.37e-14
rs1396862	17	43902997	A	G	0.243169	chr17:43598791:43622971:clu_150524_	17	43610881	LRRC37A4P	N	-0.660538	0.0643241	9.73e-25
rs1396862	17	43902997	A	G	0.243169	chr17:43697738:43699274:clu_260191_	17	43698506	CRHR1-IT1	N	-0.421669	0.0634971	3.12e-11
rs1396862	17	43902997	A	G	0.243169	chr17:43698518:43699274:clu_260191_	17	43698896	CRHR1-IT1	N	0.343818	0.0568897	1.51e-09
rs1396862	17	43902997	A	G	0.243169	ENSG00000204650.14	17	43715108	CRHR1-IT2	+	0.130652	0.00969213	2.04e-41
rs1396862	17	43902997	A	G	0.243169	ENSG00000120088.15	17	43887420	CRHR1	+	0.0595509	0.00971638	8.85e-10
rs1396862	17	43902997	A	G	0.243169	ENSG00000264589.4	17	43924901	MAPT-AS1	-	0.0662743	0.00971486	8.98e-12
rs1396862	17	43902997	A	G	0.243169	chr17:43972052:44039687:clu_260291_	17	44005870	MAPT	N	0.59719	0.0656338	9.13e-20
rs1396862	17	43902997	A	G	0.243169	ENSG00000186868.17	17	44038796	MAPT	+	0.142144	0.00968651	9.4e-49
rs1396862	17	43902997	A	G	0.243169	chr17:44039123:44039687:clu_260291_	17	44039405	MAPT	N	-0.514902	0.0604215	1.57e-17
rs1396862	17	43902997	A	G	0.243169	chr17:44049311:44051751:clu_260292_	17	44050531	MAPT	N	0.756441	0.062047	3.45e-34
rs1396862	17	43902997	A	G	0.243169	chr17:44051837:44055741:clu_260292_	17	44053789	MAPT	N	0.616356	0.0592656	2.48e-25
rs1396862	17	43902997	A	G	0.243169	chr17:44061296:44064406:clu_260292_	17	44062851	MAPT	N	-0.428285	0.0698421	8.67e-10
rs1396862	17	43902997	A	G	0.243169	chr17:44074030:44087676:clu_260294_	17	44080853	MAPT	N	-0.425754	0.066653	1.68e-10
rs1396862	17	43902997	A	G	0.243169	chr17:44074030:44095984:clu_260294_	17	44085007	MAPT	N	-0.392626	0.0639181	8.12e-10
rs1396862	17	43902997	A	G	0.243169	chr17:44091690:44095984:clu_260294_	17	44093837	MAPT	N	0.426641	0.0700271	1.11e-09
rs1396862	17	43902997	A	G	0.243169	ENSG00000120071.15	17	44205018	KANSL1	-	0.18623	0.00966047	8.29e-83
rs1396862	17	43902997	A	G	0.243169	chr17:44172067:44248221:clu_150642_	17	44210144	KANSL1	N	-1.2421	0.0551514	2.55e-112
rs1396862	17	43902997	A	G	0.243169	chr17:44230332:44234140:clu_150642_	17	44232236	KANSL1	N	1.14856	0.0603465	9.13e-81
rs1396862	17	43902997	A	G	0.243169	chr17:44230332:44248221:clu_150642_	17	44239276	KANSL1	N	1.23573	0.0521569	4.31e-124
rs1396862	17	43902997	A	G	0.243169	chr17:44239891:44248221:clu_150642_	17	44244056	KANSL1	N	0.766709	0.0640862	5.5e-33
rs1396862	17	43902997	A	G	0.243169	chr17:44271251:44273734:clu_260349_	17	44272492	KANSL1-AS1	N	-0.664787	0.0636202	1.48e-25
rs1396862	17	43902997	A	G	0.243169	ENSG00000214401.4	17	44272515	KANSL1-AS1	+	0.115819	0.00969869	7.17e-33
rs1396862	17	43902997	A	G	0.243169	chr17:44271104:44274177:clu_260349_	17	44272640	KANSL1-AS1	N	-1.1233	0.0564245	3.47e-88
rs1396862	17	43902997	A	G	0.243169	ENSG00000176681.14	17	44392629	LRRC37A	+	0.095378	0.00970643	8.68e-23
rs1396862	17	43902997	A	G	0.243169	ENSG00000228696.10	17	44395656	ARL17B	-	0.158614	0.0096776	2.26e-60
rs1396862	17	43902997	A	G	0.243169	chr17:44377031:44430186:clu_150645_	17	44403608	ARL17B	N	-0.468658	0.0707335	3.46e-11
rs1396862	17	43902997	A	G	0.243169	ENSG00000238083.8	17	44610946	LRRC37A2	+	0.099647	0.00970494	9.86e-25
rs1396862	17	43902997	A	G	0.243169	chr17:44594599:44648125:clu_150646_	17	44621362	ARL17A	N	-0.616121	0.0784694	4.1e-15
rs1396862	17	43902997	A	G	0.243169	ENSG00000185829.18	17	44625562	ARL17A	-	0.110108	0.00970101	7.4e-30
